# Supplementary material for: Social and non-social autism symptoms and trait domains are genetically dissociable
Source: Commun Biol. 2019 Sep 3;2:328. doi: 10.1038/s42003-019-0558-4 (PMC6722082; doi:10.1038/s42003-019-0558-4)
Supplement: Supplementary file 3 — Supplementary Data 1-13 [file 42003_2019_558_MOESM3_ESM.xlsx]

## Sheet: Index
Sheet	Name
1	Independent SNPs with P < 1E-6 from the GWAS studies
2	MAGMA gene based analyses
3	Effect direction concordance
4	Additive heritability
5	Variance explained by top SNPs
6	LDSR Partitioned heritability (baseline categories)
7	LDSR partitioned heritability (open chromatin regions)
8	LDSR partitioned heritability (genes with brain-specific expression)
9	Genetic correlations
10	Genetic correlations - GWIS
11	Genetic correlations between 15 phenotypes that are genetically correlated with autism
12	Sample sizes and PMID of the 15 GWAS
13	Genetic correlation between the SQ-R, empathy, friendship satisfaction, and 10 psychiatric conditions

## Sheet: S1
This table lists the top (P < 1E-6) independent SNPs in the GWAS.
Chr = chromosome; BP = Hg19 basepair position; Effect = regression beta; SE = standard error; P = P-value
Chromatin interactions were conducted in adult and foetal brain tissues, and in neural progenitor cells. Genes implicated by chromatin interactions only provided for SNPs with P < 5E-8.
Trait	SNP	Chr	freq.a	freq.b	BP	effect_allele	other_allele	P	Effect	SE	Study	Nearest Gene (GENCODE)	Chromatin interactions
SQ	rs4146336	3	0.37754	0.62246	117493600	C	A	2.58455e-08	-0.728243	0.130795	M+F	LSAMP	PTMAP8, LSAMP
SQ	rs8005092	14	0.04965	0.95035	26130024	T	A	3.73951e-08	3.02835	0.55026	M	SNORD37	STXBP6, NOVA1
SQ	rs1559586	18	0.4334	0.5666	70727724	C	A	4.7847e-08	-0.696964	0.127662	M+F	RP11-169F17.1	RP11-169F17.1, TIMM21, FBXO15
SQ	rs8045744	16	0.55531	0.44469	6284566	T	G	8.99824e-08	-0.988101	0.184812	F	RBFOX1
SQ	rs78199107	17	0.96069	0.03931	38077750	T	C	9.89348e-08	-2.39955	0.450255	M	ORMDL3
SQ	22:17898753:A_AG	22	0.37177	0.62823	17898753	I	D	1.55971e-07	-1.13631	0.216607	F
SQ	rs13051169	21	0.08773	0.91227	41669300	T	C	2.0522e-07	1.72923	0.332858	F	DSCAM
SQ	rs7567262	2	0.19371	0.80629	54057363	T	C	2.73881e-07	0.81816	0.15915	M+F	ASB3
SQ	rs7151561	14	0.33393	0.66607	65890603	T	C	2.98042e-07	0.690253	0.134687	M+F	FUT8
SQ	rs10206716	2	0.663	0.337	15359339	T	C	3.27398e-07	-1.09278	0.213958	F	NBAS
SQ	rs8045744	16	0.55531	0.44469	6284566	T	G	4.29793e-07	-0.649154	0.128407	M+F	RBFOX1
SQ	rs145819874	19	0.98898	0.01102	31774157	T	G	6.23891e-07	-4.80191	0.963447	M	TSHZ3
SQ	rs144272877	1	0.81253	0.18747	243354791	T	C	6.70566e-07	1.34986	0.271595	F	CEP170
SQ	rs72808065	10	0.01466	0.98534	30795748	T	C	6.93113e-07	-3.01167	0.60677	M+F	MAP3K8
SQ	rs8106663	19	0.77409	0.22591	44568192	T	A	8.75815e-07	0.745581	0.151608	M+F	ZNF223
SQ	rs11094514	X	0.09817	0.90183	150893521	T	C	9.66721e-07	0.97724	0.1995	M+F	FATE1
SQ	rs12083390	1	0.20573	0.79427	9721245	G	A	1.00126e-06	1.12859	0.230712	M	PIK3CD

## Sheet: S2
This table lists the results of the MAGMA-based results from the SQ-R (non-stratified) GWAS
Significant genes after Bonferroni correction have been listed in red.
Ensembl Gene	Chr	Start	Stop	NSNPs	Nparam	N	Zstat	P	Gene Symbol
ENSG00000054282	1	243409320	243673394	447	37	51564	5.7815	3.701e-09	SDCCAG8
ENSG00000130449	5	60618100	60851997	368	27	51564	5.2291	8.5162e-08	ZSWIM6
ENSG00000105732	19	42562629	42595701	21	8	51564	4.6123	1.9909e-06	ZNF574
ENSG00000033170	14	65867310	66220839	795	28	51564	4.5978	2.1347e-06	FUT8
ENSG00000105737	19	42492473	42583650	53	11	51564	4.2866	9.0734e-06	GRIK5
ENSG00000258484	15	69100560	69249150	186	20	51564	4.2291	1.173e-05	SPESP1
ENSG00000172469	6	96015419	96067333	182	13	51564	4.1279	1.8308e-05	MANEA
ENSG00000150760	10	128583978	129260781	1972	153	51564	4.0893	2.1638e-05	DOCK1
ENSG00000068878	2	54081204	54207977	356	24	51564	3.984	3.3885e-05	PSME4
ENSG00000171316	8	61581337	61789465	393	22	51564	3.9442	4.0036e-05	CHD7
ENSG00000116586	1	156014543	156038301	30	12	51564	3.9335	4.1862e-05	LAMTOR2
ENSG00000171903	19	16013177	16055677	202	19	51564	3.9032	4.747e-05	CYP4F11
ENSG00000028277	19	42580263	42710737	132	9	51564	3.8965	4.8799e-05	POU2F2
ENSG00000152601	3	151951617	152193569	378	27	51564	3.8662	5.5271e-05	MBNL1
ENSG00000196628	18	52879562	53342018	772	54	51564	3.8185	6.7137e-05	TCF4
ENSG00000122852	10	81360695	81385196	45	6	51564	3.8037	7.1288e-05	SFTPA1
ENSG00000270898	2	53887430	54097297	632	29	51564	3.7978	7.2991e-05	ASB3
ENSG00000100490	14	50786310	50893179	275	29	51564	3.7459	8.9875e-05	CDKL1
ENSG00000181031	17	52293	246045	799	109	51564	3.7453	9.0104e-05	RPH3AL
ENSG00000041353	18	52375091	52572747	587	28	51564	3.7084	0.0001043	RAB27B
ENSG00000132698	1	156020951	156050295	39	14	51564	3.7013	0.00010727	RAB25
ENSG00000178386	19	44545520	44582144	72	8	51564	3.6967	0.00010921	ZNF223
ENSG00000065135	1	110081233	110146975	97	16	51564	3.6936	0.00011053	GNAI3
ENSG00000143702	1	243277730	243428650	194	17	51564	3.679	0.0001171	CEP170
ENSG00000090263	7	140695854	140725028	54	7	51564	3.6342	0.00013943	MRPS33
ENSG00000159882	19	44497100	44528078	53	5	51564	3.6334	0.00013983	ZNF230
ENSG00000076554	8	80860571	81153467	739	37	51564	3.599	0.00015971	TPD52
ENSG00000267022	19	44519506	44601471	154	11	51564	3.5381	0.00020152	ZNF223
ENSG00000092964	8	26361791	26525694	690	40	51564	3.5328	0.0002056	DPYSL2
ENSG00000115239	2	53749810	54097170	1143	72	51564	3.5293	0.00020832	GPR75-ASB3
ENSG00000189233	8	27869481	27951388	230	46	51564	3.5263	0.00021069	NUGGC
ENSG00000068912	2	54004181	54055956	120	17	51564	3.5106	0.00022357	ERLEC1
ENSG00000255346	15	69212864	69365083	210	18	51564	3.4974	0.0002349	NOX5
ENSG00000066248	2	233733396	233887982	578	46	51564	3.487	0.00024421	NGEF
ENSG00000119737	2	54070050	54097126	72	14	51564	3.4831	0.00024782	GPR75
ENSG00000155367	1	113242616	113268099	51	14	51564	3.4725	0.00025785	PPM1J
ENSG00000196357	19	36663188	36747159	214	16	51564	3.4711	0.00025912	ZNF565
ENSG00000182600	2	233711980	233753418	123	17	51564	3.4683	0.00026188	C2orf82
ENSG00000251322	22	51102843	51181726	196	39	51564	3.4575	0.00027261	SHANK3
ENSG00000134245	1	112999163	113082787	177	34	51564	3.4503	0.00027999	WNT2B
ENSG00000188283	19	37698828	37744828	59	10	51564	3.4492	0.00028111	ZNF383
ENSG00000155130	6	114168541	114194648	49	14	51564	3.4489	0.00028143	MARCKS
ENSG00000134138	15	37171406	37403504	470	75	51564	3.4184	0.0003149	MEIS2
ENSG00000108506	17	59932731	60015377	124	13	51564	3.4058	0.00032983	INTS2
ENSG00000164176	5	83226373	83690611	975	95	51564	3.3655	0.00038202	EDIL3
ENSG00000221962	3	152047484	152068779	39	9	51564	3.3616	0.00038746	TMEM14E
ENSG00000187068	3	184785838	184880802	294	23	51564	3.3582	0.00039224	C3orf70
ENSG00000185565	3	115511235	117726095	6502	307	51564	3.3534	0.00039906	LSAMP
ENSG00000138592	15	50706577	50803280	291	19	51564	3.3522	0.00040092	USP8
ENSG00000161281	19	36631824	36653771	72	16	51564	3.3479	0.00040718	COX7A1
ENSG00000129933	19	19421490	19479563	117	10	51564	3.3466	0.00040897	MAU2
ENSG00000158987	5	130749614	130980929	322	14	51564	3.3297	0.00043465	RAPGEF6
ENSG00000105705	19	19376827	19441653	129	11	51564	3.3224	0.00044631	SUGP1
ENSG00000254726	1	156031804	156061789	39	11	51564	3.2752	0.00052793	MEX3A
ENSG00000156097	1	110072494	110101028	39	12	51564	3.2748	0.00052862	GPR61
ENSG00000205138	19	36476090	36497220	38	11	51564	3.2695	0.00053871	SDHAF1
ENSG00000154359	8	12569403	12623582	161	17	51564	3.2691	0.00053939	LONRF1
ENSG00000175520	11	5518530	5541215	62	14	51564	3.2628	0.00055162	UBQLN3
ENSG00000156475	5	145957936	146474347	1164	72	51564	3.2625	0.00055225	PPP2R2B
ENSG00000188779	15	68102042	68136899	107	15	51564	3.2623	0.00055246	SKOR1
ENSG00000009724	1	11076580	11117290	80	8	51564	3.2514	0.00057427	MASP2
ENSG00000182504	3	101432769	101499406	112	13	51564	3.2506	0.00057587	CEP97
ENSG00000168216	6	70375694	70517003	472	15	51564	3.25	0.00057696	LMBRD1
ENSG00000156050	14	74388204	74427117	141	14	51564	3.2479	0.0005814	FAM161B
ENSG00000263002	19	44635710	44673156	67	11	51564	3.2422	0.00059312	ZNF234
ENSG00000196407	1	151809739	151836173	66	11	51564	3.238	0.00060191	THEM5
ENSG00000204539	6	31072867	31098223	354	25	51564	3.2366	0.00060474	CDSN
ENSG00000203871	6	88096840	88119467	105	7	51564	3.2331	0.00061222	C6orf164
ENSG00000134183	1	110135889	110165679	56	13	51564	3.2319	0.00061481	GNAT2
ENSG00000213996	19	19365173	19394200	70	8	51564	3.2303	0.00061823	TM6SF2
ENSG00000262874	19	51881543	51903828	80	7	51564	3.2287	0.0006218	C19orf84
ENSG00000155636	2	178967151	179013738	104	22	51564	3.2204	0.00064014	RBM45
ENSG00000138821	4	103162198	103362415	651	39	51564	3.2144	0.00065367	SLC39A8
ENSG00000173372	1	22952999	22976101	80	10	51564	3.2075	0.00066946	C1QA
ENSG00000186026	19	44566297	44603766	67	8	51564	3.2031	0.00067971	ZNF284
ENSG00000108510	17	60009966	60152643	162	15	51564	3.2	0.00068722	MED13
ENSG00000167491	19	19486635	19629740	196	13	51564	3.1991	0.00068939	GATAD2A
ENSG00000131370	3	15286360	15392875	278	45	51564	3.1966	0.00069524	SH3BP5
ENSG00000171608	1	9701790	9799172	170	29	51564	3.1937	0.00070243	PIK3CD
ENSG00000170634	2	54187975	54542437	1025	45	51564	3.1779	0.00074184	ACYP2
ENSG00000217128	5	130967407	131142710	235	15	51564	3.1734	0.00075337	FNIP1
ENSG00000167625	19	42714423	42742353	23	6	51564	3.1701	0.00076192	ZNF526
ENSG00000113361	5	31183857	31339253	349	42	51564	3.1616	0.00078463	CDH6
ENSG00000108298	17	37346536	37370980	41	9	51564	3.1561	0.00079935	RPL19
ENSG00000213625	1	65876270	65911690	84	17	51564	3.147	0.00082468	LEPROT
ENSG00000184040	10	18031218	18099855	1	1	51564	3.1435	0.00083457	TMEM236
ENSG00000214595	2	54940636	55209157	913	72	51564	3.1412	0.00084121	EML6
ENSG00000126249	19	34885289	34927073	75	13	51564	3.1343	0.00086135	PDCD2L
ENSG00000023697	12	16054106	16200220	227	35	51564	3.1319	0.00086839	DERA
ENSG00000234776	11	45918085	45938833	30	6	51564	3.1274	0.0008817	C11orf94
ENSG00000166454	16	81059452	81090963	77	8	51564	3.1232	0.00089439	ATMIN
ENSG00000134864	13	101173810	101251782	127	11	51564	3.1225	0.00089651	GGACT
ENSG00000175518	11	5525623	5547935	72	13	51564	3.1178	0.00091101	UBQLNL
ENSG00000087301	14	52887308	53029240	342	20	51564	3.1169	0.00091394	TXNDC16
ENSG00000166164	16	50337398	50412845	156	20	51564	3.1142	0.00092212	BRD7
ENSG00000095713	10	99614757	99800585	346	44	51564	3.1105	0.0009339	CRTAC1
ENSG00000141570	17	77755931	77785482	50	15	51564	3.1048	0.00095194	CBX8
ENSG00000168787	6	29354416	29375448	120	7	51564	3.1022	0.00096028	OR12D2
ENSG00000187097	14	74414713	74496102	303	20	51564	3.1006	0.00096555	ENTPD5
ENSG00000160803	1	155995092	156033585	58	16	51564	3.0912	0.00099679	UBQLN4
ENSG00000144815	3	101488046	101557073	101	12	51564	3.0909	0.00099786	NXPE3
ENSG00000121297	19	31755851	31850453	224	47	51564	3.0909	0.00099792	TSHZ3
ENSG00000114391	3	101389935	101415626	48	8	51564	3.0845	0.0010194	RPL24
ENSG00000119723	14	74406629	74440373	118	13	51564	3.0705	0.0010687	COQ6
ENSG00000204540	6	31072527	31117869	585	36	51564	3.0615	0.0011011	PSORS1C1
ENSG00000125375	14	50769044	50812276	123	7	51564	3.0587	0.0011116	ATP5S
ENSG00000091656	8	77583454	77789521	413	39	51564	3.0573	0.0011166	ZFHX4
ENSG00000157554	21	39741949	40043704	979	98	51564	3.0489	0.0011483	ERG
ENSG00000140905	16	81105566	81140008	153	5	51564	3.035	0.0012028	GCSH
ENSG00000105370	19	51873163	51901214	103	11	51564	3.0319	0.001215	LIM2
ENSG00000149948	12	66207911	66370075	271	32	51564	3.0303	0.0012215	HMGA2
ENSG00000115257	19	1471427	1500751	75	11	51564	3.0257	0.0012403	PCSK4
ENSG00000121653	11	45897202	45938016	73	20	51564	3.0234	0.0012497	MAPK8IP1
ENSG00000087299	14	50694281	50789266	228	17	51564	3.0229	0.0012516	L2HGDH
ENSG00000148943	11	27506123	27538320	39	8	51564	3.0206	0.0012613	LIN7C
ENSG00000186314	5	144841362	145224932	935	40	51564	3.0163	0.0012794	PRELID2
ENSG00000113594	5	38465065	38618456	224	26	51564	3.0133	0.0012923	LIFR
ENSG00000143942	2	53984929	54012333	84	16	51564	3.0117	0.0012988	CHAC2
ENSG00000169964	3	44893361	44917162	57	13	51564	3.0076	0.0013166	TMEM42
ENSG00000015171	10	170405	310577	240	23	51564	3.0076	0.0013168	ZMYND11
ENSG00000109511	4	169003666	169118841	278	20	51564	3.0067	0.0013205	ANXA10
ENSG00000120948	1	11062414	11095796	70	6	51564	3.0065	0.0013214	TARDBP
ENSG00000171858	20	60952172	60973576	100	15	51564	3.0054	0.0013262	RPS21
ENSG00000164398	5	131132683	131357936	355	18	51564	2.9959	0.0013681	ACSL6
ENSG00000092200	14	21746098	21829460	234	32	51564	2.9957	0.0013691	RPGRIP1
ENSG00000091844	6	153315594	153462384	474	25	51564	2.9934	0.0013794	RGS17
ENSG00000105696	19	18708240	18741849	109	17	51564	2.9918	0.0013865	TMEM59L
ENSG00000112038	6	154321631	154578001	772	60	51564	2.9876	0.0014058	OPRM1
ENSG00000181392	19	36484209	36509695	40	10	51564	2.9832	0.0014264	SYNE4
ENSG00000197818	20	48419250	48518779	312	23	51564	2.9822	0.0014309	SLC9A8
ENSG00000167635	19	36695504	36739676	113	10	51564	2.9822	0.0014311	ZNF146
ENSG00000137764	15	67825047	68109461	650	26	51564	2.9817	0.0014332	MAP2K5
ENSG00000120915	8	27338296	27413081	203	17	51564	2.9761	0.0014598	EPHX2
ENSG00000144560	3	11587544	11772220	656	54	51564	2.9737	0.001471	VGLL4
ENSG00000158816	1	20607412	20691387	307	28	51564	2.9675	0.0015014	VWA5B1
ENSG00000063169	19	48101453	48216533	344	26	51564	2.9655	0.0015111	GLTSCR1
ENSG00000116649	1	11104641	11130081	65	6	51564	2.9649	0.0015141	SRM
ENSG00000092009	14	24964559	24987471	76	13	51564	2.9647	0.0015149	CMA1
ENSG00000072518	11	63596400	63688491	129	11	51564	2.9621	0.001528	MARK2
ENSG00000120903	8	27307279	27347400	154	25	51564	2.9617	0.00153	CHRNA2
ENSG00000119630	14	75398537	75432487	62	10	51564	2.961	0.001533	PGF
ENSG00000178093	19	19613227	19636838	42	5	51564	2.961	0.0015331	TSSK6
ENSG00000154153	5	16463147	16627167	467	51	51564	2.9608	0.0015343	FAM134B
ENSG00000261115	7	140764032	141190180	976	89	51564	2.9594	0.0015413	TMEM178B
ENSG00000237651	2	61362243	61401964	135	9	51564	2.9591	0.0015427	C2orf74
ENSG00000145863	5	160964069	161139599	391	29	51564	2.9562	0.0015574	GABRA6
ENSG00000164440	6	139551198	139623276	184	21	51564	2.9557	0.0015596	TXLNB
ENSG00000108950	17	66521254	66607530	185	33	51564	2.9552	0.0015624	FAM20A
ENSG00000179840	1	9702668	9724644	55	8	51564	2.9546	0.0015653	C1orf200
ENSG00000146409	6	133080509	133129701	177	14	51564	2.9502	0.0015878	SLC18B1
ENSG00000120725	5	138272409	138639246	476	26	51564	2.9479	0.0015999	SIL1
ENSG00000204472	6	31572961	31594798	84	18	51564	2.9455	0.0016121	AIF1
ENSG00000159885	19	44519494	44547265	47	5	51564	2.9421	0.0016301	ZNF222
ENSG00000140350	15	69060874	69123236	108	15	51564	2.9395	0.0016435	ANP32A
ENSG00000006074	17	34381640	34409392	95	15	51564	2.9347	0.0016694	CCL18
ENSG00000121680	11	45921220	45950363	54	11	51564	2.9338	0.0016742	PEX16
ENSG00000102931	16	57269010	57297516	55	8	51564	2.9296	0.0016971	ARL2BP
ENSG00000111846	6	10482456	10639601	514	45	51564	2.9233	0.0017318	GCNT2
ENSG00000184304	14	30035687	30671104	1584	111	51564	2.9231	0.0017329	PRKD1
ENSG00000105723	19	42724338	42756777	37	5	51564	2.9225	0.0017364	GSK3A
ENSG00000167771	11	63668693	63694316	24	5	51564	2.92	0.0017501	RCOR2
ENSG00000155366	1	113233728	113260056	64	14	51564	2.919	0.0017557	RHOC
ENSG00000111269	12	12754761	12808042	101	12	51564	2.9161	0.0017724	CREBL2
ENSG00000126247	19	36620477	36651255	94	25	51564	2.9156	0.0017753	CAPNS1
ENSG00000152700	5	133926834	133994961	85	16	51564	2.9132	0.0017887	SAR1B
ENSG00000120885	8	27444434	27482548	97	15	51564	2.9092	0.0018116	CLU
ENSG00000174697	7	127871337	127907681	100	15	51564	2.9022	0.0018526	LEP
ENSG00000091592	17	5392747	5532744	623	27	51564	2.8941	0.0019014	NLRP1
ENSG00000184155	1	159494793	159515842	66	10	51564	2.8919	0.0019145	OR10J5
ENSG00000203780	10	127575108	127708161	314	15	51564	2.8818	0.0019768	FANK1
ENSG00000196437	19	37892057	37970177	119	15	51564	2.8818	0.0019768	ZNF569
ENSG00000267041	19	37195285	37273727	177	18	51564	2.8799	0.0019887	ZNF850
ENSG00000160570	19	42692750	42734292	36	4	51564	2.8729	0.0020337	DEDD2
ENSG00000005379	17	56368592	56416152	134	21	51564	2.8705	0.0020494	BZRAP1
ENSG00000115421	2	60973365	61039220	159	19	51564	2.8688	0.0020604	PAPOLG
ENSG00000162929	2	61283006	61401960	270	23	51564	2.8658	0.0020796	KIAA1841
ENSG00000166862	22	36949968	37109603	455	59	51564	2.8593	0.0021229	CACNG2
ENSG00000100031	22	24969718	25034972	65	7	51564	2.8582	0.0021299	GGT1
ENSG00000145833	5	134084469	134200823	134	30	51564	2.8581	0.0021307	DDX46
ENSG00000149679	20	60953688	60992341	175	22	51564	2.8549	0.0021526	CABLES2
ENSG00000163071	4	52907497	52973458	123	12	51564	2.8531	0.0021649	SPATA18
ENSG00000125459	1	155569979	155728153	133	14	51564	2.8482	0.0021982	MSTO1
ENSG00000166455	16	81077102	81120872	163	5	51564	2.8445	0.0022242	C16orf46
ENSG00000204542	6	31069000	31090336	322	21	51564	2.8441	0.0022266	C6orf15
ENSG00000215595	20	1174098	1198918	100	13	51564	2.8441	0.002227	C20orf202
ENSG00000104290	8	28341729	28441775	164	7	51564	2.8399	0.0022563	FZD3
ENSG00000105270	19	36495562	36534245	84	20	51564	2.8392	0.0022613	CLIP3
ENSG00000126261	19	34909257	34970853	122	15	51564	2.8374	0.0022739	UBA2
ENSG00000170558	18	25520930	25767410	520	42	51564	2.8367	0.0022788	CDH2
ENSG00000170561	5	2735959	2762969	67	15	51564	2.8344	0.0022957	IRX2
ENSG00000100028	22	24941471	25015947	117	16	51564	2.8327	0.0023076	SNRPD3
ENSG00000204469	6	31578497	31615548	143	25	51564	2.8317	0.0023153	PRRC2A
ENSG00000163808	3	44793209	44924868	204	27	51564	2.8312	0.0023185	KIF15
ENSG00000145147	4	20244883	20632184	990	119	51564	2.8257	0.0023585	SLIT2
ENSG00000176871	12	118460712	118510235	156	27	51564	2.8255	0.0023602	WSB2
ENSG00000175198	13	100731269	101192686	926	44	51564	2.8237	0.0023734	PCCA
ENSG00000162927	2	61157357	61255394	170	29	51564	2.8159	0.0024322	PUS10
ENSG00000151208	10	79540549	79696378	427	19	51564	2.8142	0.0024448	DLG5
ENSG00000131697	1	5912871	6062533	461	26	51564	2.8121	0.0024613	NPHP4
ENSG00000101558	18	9903999	9970018	187	27	51564	2.8107	0.0024716	VAPA
ENSG00000066422	3	101357733	101406339	82	10	51564	2.8087	0.0024872	ZBTB11
ENSG00000118564	4	15596162	15693302	274	17	51564	2.8086	0.0024879	FBXL5
ENSG00000138443	2	204182942	204322446	204	27	51564	2.8065	0.0025042	ABI2
ENSG00000184164	22	50301815	50331188	191	11	51564	2.8053	0.0025137	CRELD2
ENSG00000122299	16	11834442	11901123	185	23	51564	2.8038	0.0025254	ZC3H7A
ENSG00000159579	16	57210049	57284387	127	16	51564	2.8016	0.0025422	RSPRY1
ENSG00000143502	1	223384161	223547544	338	24	51564	2.7945	0.0025989	SUSD4
ENSG00000127533	19	16989671	17013417	64	12	51564	2.7931	0.0026104	F2RL3
ENSG00000182858	22	50283877	50322106	217	10	51564	2.7907	0.0026295	ALG12
ENSG00000239305	2	86820516	86860989	107	13	51564	2.7882	0.0026497	RNF103
ENSG00000116830	1	117592925	117660075	181	26	51564	2.7853	0.0026737	TTF2
ENSG00000102934	16	57280004	57328599	189	25	51564	2.7808	0.002711	PLLP
ENSG00000164645	7	88413420	88435035	67	10	51564	2.7798	0.00272	C7orf62
ENSG00000130856	18	74524563	74692683	428	24	51564	2.7772	0.0027417	ZNF236
ENSG00000121933	1	112015970	112116584	308	41	51564	2.7698	0.0028047	ADORA3
ENSG00000197863	19	37298330	37351689	75	12	51564	2.7683	0.0028172	ZNF790
ENSG00000248672	2	160618362	160771221	527	33	51564	2.7682	0.0028179	LY75-CD302
ENSG00000054219	2	160618362	160771260	527	33	51564	2.7682	0.0028179	LY75
ENSG00000148288	9	136018340	136049332	101	27	51564	2.7667	0.0028311	GBGT1
ENSG00000119725	14	74343320	74409214	256	14	51564	2.7646	0.0028494	ZNF410
ENSG00000006075	17	34405602	34427515	81	8	51564	2.7632	0.0028622	CCL3
ENSG00000204920	19	44462014	44512477	174	17	51564	2.7611	0.0028805	ZNF155
ENSG00000125844	20	17584323	17672940	198	32	51564	2.7605	0.002886	RRBP1
ENSG00000198925	2	220064494	220104439	69	11	51564	2.758	0.0029082	ATG9A
ENSG00000160124	3	122068438	122112078	130	20	51564	2.7578	0.00291	CCDC58
ENSG00000100426	22	50237490	50293726	208	11	51564	2.7532	0.0029511	ZBED4
ENSG00000213085	1	159832154	159879953	141	16	51564	2.7475	0.0030027	CCDC19
ENSG00000084676	2	24704783	25003571	659	29	51564	2.7426	0.003048	NCOA1
ENSG00000179388	8	22535172	22560815	44	12	51564	2.7424	0.0030495	EGR3
ENSG00000270672	7	142364104	142385550	90	7	51564	2.7387	0.0030842	MTRNR2L6
ENSG00000178026	22	24971588	24999175	52	6	51564	2.7322	0.003146	FAM211B
ENSG00000148848	10	127690950	128087024	1444	120	51564	2.732	0.0031474	ADAM12
ENSG00000243729	6	29313007	29409744	394	31	51564	2.7309	0.0031577	OR5V1
ENSG00000125247	13	101246181	101337347	267	18	51564	2.728	0.0031855	TMTC4
ENSG00000169627	16	30194255	30215627	6	3	51564	2.7262	0.003203	BOLA2B
ENSG00000085415	18	12937132	12997535	156	19	51564	2.7259	0.0032063	SEH1L
ENSG00000035141	2	70513107	70539222	49	5	51564	2.725	0.003215	FAM136A
ENSG00000145934	5	166701804	167701162	2227	209	51564	2.7249	0.0032158	TENM2
ENSG00000172765	3	129356635	129622419	294	15	51564	2.7219	0.0032456	TMCC1
ENSG00000213471	15	90782762	90818199	105	8	51564	2.7166	0.0032982	TTLL13
ENSG00000255307	11	6180560	6201638	66	11	51564	2.7157	0.0033071	OR52B2
ENSG00000089356	19	35596732	35625228	95	10	51564	2.7119	0.0033448	FXYD3
ENSG00000163206	1	152840793	152867523	25	7	51564	2.7084	0.0033805	SMCP
ENSG00000186844	1	152789949	152810573	20	7	51564	2.7061	0.0034036	LCE1A
ENSG00000163516	2	220084479	220111391	56	9	51564	2.706	0.003405	ANKZF1
ENSG00000109736	4	2922288	2946586	59	15	51564	2.7053	0.003412	MFSD10
ENSG00000187664	19	19356450	19383605	56	6	51564	2.7049	0.003416	HAPLN4
ENSG00000186010	19	19616545	19654285	72	5	51564	2.6999	0.0034685	NDUFA13
ENSG00000179603	7	126068652	126903348	2196	64	51564	2.6989	0.0034785	GRM8
ENSG00000140043	14	74308547	74363530	213	14	51564	2.6979	0.0034886	PTGR2
ENSG00000143977	2	70498494	70530903	60	6	51564	2.6978	0.0034904	SNRPG
ENSG00000256294	19	44606334	44647027	109	13	51564	2.6891	0.0035822	ZNF225
ENSG00000119596	14	75220069	75332244	191	14	51564	2.6879	0.0035949	YLPM1
ENSG00000119121	9	77327411	77513010	348	43	51564	2.6863	0.0036126	TRPM6
ENSG00000254402	8	145737761	145762416	29	6	51564	2.6855	0.0036208	LRRC24
ENSG00000116005	2	70474518	70518323	84	6	51564	2.6794	0.0036877	PCYOX1
ENSG00000250067	19	19617036	19658390	77	6	51564	2.6789	0.0036928	YJEFN3
ENSG00000116001	2	70426576	70485792	119	7	51564	2.6758	0.0037274	TIA1
ENSG00000273173	15	25190133	25233729	77	12	51564	2.6758	0.0037276	SNURF
ENSG00000180096	16	30379454	30417312	56	10	51564	2.6729	0.0037598	2001-09-01
ENSG00000171827	19	37948487	37986260	57	10	51564	2.6714	0.0037768	ZNF570
ENSG00000115255	19	1481165	1507926	72	9	51564	2.6707	0.003785	REEP6
ENSG00000183513	2	99205773	99234978	52	6	51564	2.6688	0.0038066	COA5
ENSG00000182185	14	68276496	69206935	2218	112	51564	2.6682	0.003813	RAD51B
ENSG00000159723	16	67506474	67527716	23	7	51564	2.6671	0.0038252	AGRP
ENSG00000180035	16	30379427	30421429	58	10	51564	2.6651	0.0038483	ZNF48
ENSG00000131791	1	146616685	146654129	133	10	51564	2.6608	0.0038972	PRKAB2
ENSG00000005961	17	42439548	42476873	41	9	51564	2.6583	0.0039274	ITGA2B
ENSG00000152804	10	94437945	94465403	54	11	51564	2.6582	0.0039283	HHEX
ENSG00000112530	6	163138164	163746524	1886	133	51564	2.6574	0.0039368	PACRG
ENSG00000118004	2	3632426	3702048	262	24	51564	2.6572	0.0039398	COLEC11
ENSG00000124449	19	44210162	44234173	73	11	51564	2.6561	0.0039529	IRGC
ENSG00000105409	19	42460734	42511649	41	13	51564	2.6541	0.0039756	ATP1A3
ENSG00000160161	19	19639057	19667468	52	6	51564	2.6527	0.0039922	CILP2
ENSG00000270466	16	30379755	30403863	37	7	51564	2.6517	0.0040049	2001-09-01
ENSG00000101210	20	62109366	62140505	174	28	51564	2.6516	0.0040059	EEF1A2
ENSG00000129277	17	34420983	34443014	83	7	51564	2.6506	0.004018	CCL4
ENSG00000115446	2	99215042	99244978	51	4	51564	2.6487	0.00404	UNC50
ENSG00000171724	16	77812427	78024004	932	109	51564	2.6479	0.0040495	VAT1L
ENSG00000177374	17	1947448	1972981	66	16	51564	2.6466	0.0040647	HIC1
ENSG00000159348	1	202920997	202946408	57	11	51564	2.6455	0.0040787	CYB5R1
ENSG00000196653	3	44744135	44775323	54	11	51564	2.6446	0.0040895	ZNF502
ENSG00000204928	5	145229296	145262531	85	20	51564	2.6436	0.004101	GRXCR2
ENSG00000105722	19	42741724	42769309	39	3	51564	2.642	0.0041212	ERF
ENSG00000012983	14	50875219	51037844	259	22	51564	2.6419	0.0041216	MAP4K5
ENSG00000186493	5	2742245	2765508	47	12	51564	2.6381	0.0041683	C5orf38
ENSG00000179813	13	43345686	43375683	88	11	51564	2.6357	0.0041978	FAM216B
ENSG00000008441	19	13096422	13219610	171	18	51564	2.6352	0.0042042	NFIX
ENSG00000133315	11	63756030	63943578	417	51	51564	2.6314	0.0042519	MACROD1
ENSG00000132676	1	155647751	155718801	73	10	51564	2.631	0.0042563	DAP3
ENSG00000176387	16	67454555	67481456	40	6	51564	2.6302	0.0042665	HSD11B2
ENSG00000213563	8	145741117	145764516	27	6	51564	2.6294	0.0042767	C8orf82
ENSG00000113790	3	184898412	185009778	193	19	51564	2.6293	0.0042777	EHHADH
ENSG00000110713	11	3682313	3829022	447	27	51564	2.6272	0.0043047	NUP98
ENSG00000117262	1	145754411	145837103	1	1	51564	2.6238	0.0043471	GPR89A
ENSG00000117020	1	243641535	244024381	517	21	51564	2.618	0.0044223	AKT3
ENSG00000159189	1	22960123	22984603	99	11	51564	2.6168	0.0044384	C1QC
ENSG00000149527	1	2347419	2446969	315	43	51564	2.6167	0.0044396	PLCH2
ENSG00000204524	19	57741973	57776503	131	15	51564	2.611	0.0045142	ZNF805
ENSG00000136802	9	131634391	131690318	106	12	51564	2.6105	0.0045199	LRRC8A
ENSG00000163374	1	155619237	155668791	34	6	51564	2.6076	0.0045586	YY1AP1
ENSG00000237765	4	15673285	15717188	110	15	51564	2.604	0.0046069	FAM200B
ENSG00000165496	14	47110222	47131028	47	11	51564	2.5992	0.0046725	RPL10L
ENSG00000243284	1	159814106	159842447	92	17	51564	2.5987	0.0046784	VSIG8
ENSG00000122952	10	58106989	58131036	32	10	51564	2.5962	0.0047127	ZWINT
ENSG00000179314	17	5665554	6037747	1390	150	51564	2.5922	0.0047678	WSCD1
ENSG00000017260	3	130559439	130745556	318	25	51564	2.5917	0.0047747	ATP2C1
ENSG00000106384	7	100828288	100854302	54	12	51564	2.5902	0.0047964	MOGAT3
ENSG00000160959	8	145733376	145760557	32	5	51564	2.5878	0.004829	LRRC14
ENSG00000197170	17	65324032	65372743	92	18	51564	2.5874	0.0048351	PSMD12
ENSG00000116824	1	117287007	117321850	57	12	51564	2.5858	0.0048575	CD2
ENSG00000109158	4	46910917	47006424	327	23	51564	2.5857	0.0048588	GABRA4
ENSG00000179284	19	13065973	13095567	55	17	51564	2.5849	0.004871	DAND5
ENSG00000160753	1	155280687	155310905	20	6	51564	2.5814	0.00492	RUSC1
ENSG00000100949	14	24724744	24750945	54	13	51564	2.5814	0.0049205	RABGGTA
ENSG00000197705	18	30242634	30363025	280	12	51564	2.5808	0.004928	KLHL14
ENSG00000070614	5	149855381	149947773	210	27	51564	2.5807	0.0049296	NDST1
ENSG00000043355	13	100624026	100649018	44	16	51564	2.5707	0.0050749	ZIC2
ENSG00000182768	15	90798891	90826463	59	10	51564	2.5704	0.0050796	NGRN
ENSG00000006015	19	18689495	18713146	75	13	51564	2.5701	0.0050841	C19orf60
ENSG00000111445	12	118441393	118480935	107	22	51564	2.5693	0.0050956	RFC5
ENSG00000254535	4	135107488	135132903	67	9	51564	2.5689	0.0051016	PABPC4L
ENSG00000105402	19	47980894	48028497	65	10	51564	2.5654	0.0051527	NAPA
ENSG00000166959	11	60457047	60493284	33	4	51564	2.5634	0.005183	MS4A8
ENSG00000159720	16	67461917	67525140	75	12	51564	2.562	0.0052033	ATP6V0D1
ENSG00000120705	5	137831784	137888989	101	16	51564	2.5615	0.0052107	ETF1
ENSG00000104903	19	13199847	13223975	31	9	51564	2.5614	0.0052126	LYL1
ENSG00000144820	3	100318433	100424323	223	16	51564	2.5606	0.0052242	GPR128
ENSG00000139746	13	79875962	79990612	310	9	51564	2.5573	0.005275	RBM26
ENSG00000128602	7	128818713	128863386	119	17	51564	2.5564	0.0052878	SMO
ENSG00000163521	2	220091328	220120200	53	9	51564	2.5561	0.0052929	GLB1L
ENSG00000108001	10	131623547	131772105	268	61	51564	2.5508	0.0053733	EBF3
ENSG00000162924	2	61098656	61168745	115	23	51564	2.5498	0.0053885	REL
ENSG00000179965	16	30408618	30450920	45	13	51564	2.5423	0.0055057	ZNF771
ENSG00000183844	21	42666139	42739358	225	39	51564	2.54	0.0055425	FAM3B
ENSG00000111816	6	116242312	116391921	345	26	51564	2.5399	0.0055443	FRK
ENSG00000142279	19	34961874	35007258	124	23	51564	2.5397	0.0055477	WTIP
ENSG00000121552	3	122034091	122070819	117	18	51564	2.5393	0.0055534	CSTA
ENSG00000168454	18	9875763	9899272	89	18	51564	2.5373	0.0055856	TXNDC2
ENSG00000130701	20	60975293	61012589	153	29	51564	2.535	0.0056227	RBBP8NL
ENSG00000029559	4	88710733	88743074	96	21	51564	2.5334	0.0056486	IBSP
ENSG00000198390	21	31758392	31779136	30	6	51564	2.5317	0.005676	KRTAP13-1
ENSG00000114023	3	122093023	122141181	144	20	51564	2.5303	0.005699	FAM162A
ENSG00000196189	1	156107157	156157543	103	20	51564	2.5267	0.0057574	SEMA4A
ENSG00000225556	1	151800295	151823033	58	12	51564	2.5249	0.0057861	C2CD4D
ENSG00000159176	1	201442658	201488584	182	25	51564	2.5245	0.005793	CSRP1
ENSG00000131781	1	146636930	146724700	446	23	51564	2.5241	0.0058002	FMO5
ENSG00000196266	1	159273460	159294449	51	10	51564	2.5226	0.0058249	OR10J3
ENSG00000174482	9	27938076	28680283	2693	189	51564	2.5213	0.0058465	LINGO2
ENSG00000164163	4	146009084	146060331	37	11	51564	2.5183	0.0058957	ABCE1
ENSG00000160999	7	101918405	101972178	125	24	51564	2.5168	0.0059221	SH2B2
ENSG00000176230	14	20575566	20596597	54	10	51564	2.5159	0.0059365	OR4K17
ENSG00000184599	1	113253041	113279857	44	13	51564	2.5141	0.0059671	FAM19A3
ENSG00000113615	5	133974479	134073513	129	21	51564	2.5096	0.0060433	SEC24A
ENSG00000186115	19	15978833	16018930	230	21	51564	2.5093	0.006048	CYP4F2
ENSG00000062822	19	50877461	50931273	133	18	51564	2.5093	0.0060487	POLD1
ENSG00000245680	19	37662481	37719055	72	11	51564	2.5049	0.0061234	ZNF585B
ENSG00000249860	10	57348750	57370488	50	6	51564	2.5046	0.0061286	MTRNR2L5
ENSG00000156253	21	30366705	30401699	60	9	51564	2.5039	0.0061423	RWDD2B
ENSG00000125454	17	73259073	73295591	89	8	51564	2.5039	0.0061425	SLC25A19
ENSG00000164619	7	33934523	34205484	578	55	51564	2.503	0.0061567	BMPER
ENSG00000084112	12	109166466	109261366	162	25	51564	2.502	0.0061744	SSH1
ENSG00000204120	2	233552009	233735285	449	22	51564	2.5003	0.0062046	GIGYF2
ENSG00000115657	2	220064490	220093712	46	10	51564	2.4993	0.0062224	ABCB6
ENSG00000109743	4	15694573	15749936	222	22	51564	2.4956	0.0062872	BST1
ENSG00000105220	19	34840385	34903061	131	20	51564	2.4922	0.0063478	GPI
ENSG00000167700	8	145724457	145746596	26	4	51564	2.4905	0.0063774	MFSD3
ENSG00000180209	16	30372255	30399312	38	7	51564	2.49	0.0063865	MYLPF
ENSG00000102879	16	30184148	30210397	19	6	51564	2.4861	0.0064583	CORO1A
ENSG00000181789	3	128958449	129006614	91	6	51564	2.4858	0.0064632	COPG1
ENSG00000138031	2	25032038	25152708	419	26	51564	2.4855	0.0064676	ADCY3
ENSG00000198862	21	30290466	30375270	165	21	51564	2.4823	0.006526	LTN1
ENSG00000171320	8	27619466	27680157	230	10	51564	2.4823	0.0065268	ESCO2
ENSG00000172995	3	35670437	35845988	360	33	51564	2.4818	0.0065354	ARPP21
ENSG00000105229	19	3997644	4049384	140	15	51564	2.4801	0.0065665	PIAS4
ENSG00000183941	1	149794221	149821339	9	3	51564	2.4799	0.0065712	HIST2H4A
ENSG00000203811	1	149801110	149822765	9	3	51564	2.4799	0.0065712	HIST2H3C
ENSG00000183558	1	149803505	149824478	9	3	51564	2.4799	0.0065712	HIST2H2AA3
ENSG00000203812	1	149812643	149833191	9	3	51564	2.4799	0.0065712	HIST2H2AA4
ENSG00000203852	1	149814181	149835836	9	3	51564	2.4799	0.0065712	HIST2H3A
ENSG00000094963	1	171144347	171191822	222	20	51564	2.4747	0.0066672	FMO2
ENSG00000171097	9	131585221	131654773	142	11	51564	2.4712	0.0067328	CCBL1
ENSG00000187678	5	141679992	141716020	88	14	51564	2.4697	0.0067612	SPRY4
ENSG00000235942	1	152805344	152826459	21	10	51564	2.4666	0.006821	LCE6A
ENSG00000157379	14	24749804	24779039	88	12	51564	2.4665	0.0068215	DHRS1
ENSG00000122034	13	27988681	28019958	140	16	51564	2.4653	0.0068449	GTF3A
ENSG00000175170	20	25734102	25858861	19	3	51564	2.4643	0.0068641	FAM182B
ENSG00000168566	6	7580432	7622200	123	18	51564	2.4633	0.006883	SNRNP48
ENSG00000125409	17	15197128	15254958	175	21	51564	2.463	0.0068888	TEKT3
ENSG00000160957	8	145726667	145753229	32	4	51564	2.4629	0.0068911	RECQL4
ENSG00000204954	12	104333980	104369486	154	21	51564	2.4624	0.0069012	C12orf73
ENSG00000170417	2	103343367	103470352	239	20	51564	2.4586	0.0069743	TMEM182
ENSG00000172057	17	38067294	38093854	67	9	51564	2.4573	0.0069985	ORMDL3
ENSG00000180998	14	53009866	53114431	231	26	51564	2.4571	0.007003	GPR137C
ENSG00000184611	2	163217917	163705240	864	49	51564	2.4521	0.0071022	KCNH7
ENSG00000182217	1	149815607	149842714	7	3	51564	2.452	0.0071038	HIST2H4B
ENSG00000204531	6	31122119	31158508	403	34	51564	2.4513	0.007118	POU5F1
ENSG00000175329	22	35452129	35493380	200	16	51564	2.4511	0.0071213	ISX
ENSG00000240432	21	31787583	31808286	48	4	51564	2.448	0.0071828	KRTAP13-3
ENSG00000112297	6	106949730	107028326	378	26	51564	2.4457	0.0072294	AIM1
ENSG00000136193	7	29949719	30039905	224	25	51564	2.4428	0.0072875	SCRN1
ENSG00000177570	8	119191698	119644234	1266	89	51564	2.4415	0.0073138	SAMD12
ENSG00000137497	11	71703910	71801739	177	7	51564	2.4413	0.0073181	NUMA1
ENSG00000149357	11	71786941	71824433	63	4	51564	2.4399	0.0073461	LAMTOR1
ENSG00000196228	2	108853651	108891807	139	19	51564	2.4386	0.0073731	SULT1C3
ENSG00000073605	17	38050848	38086107	84	8	51564	2.4382	0.0073807	GSDMB
ENSG00000121988	2	135884486	136298806	621	15	51564	2.4371	0.0074018	ZRANB3
ENSG00000043143	5	133850003	133928918	202	34	51564	2.4337	0.0074724	JADE2
ENSG00000105738	19	38387868	38709012	861	51	51564	2.4327	0.0074927	SIPA1L3
ENSG00000182912	21	45927099	45955835	22	10	51564	2.4326	0.007495	C21orf90
ENSG00000158764	1	160904815	160934589	92	15	51564	2.432	0.0075085	ITLN2
ENSG00000118162	19	47968401	47997525	32	7	51564	2.4316	0.0075157	KPTN
ENSG00000184154	11	71781382	71831828	90	4	51564	2.4284	0.0075831	LRTOMT
ENSG00000066697	9	103179438	103223511	122	8	51564	2.4281	0.0075887	MSANTD3
ENSG00000120913	8	22425792	22465538	97	16	51564	2.4259	0.0076345	PDLIM2
ENSG00000169221	16	30358423	30391585	39	8	51564	2.4252	0.0076508	TBC1D10B
ENSG00000157131	1	57310479	57393894	295	27	51564	2.4242	0.0076714	C8A
ENSG00000137628	4	169127444	169249958	354	23	51564	2.4239	0.0076779	DDX60
ENSG00000105771	19	44225301	44269142	77	8	51564	2.4195	0.00777	SMG9
ENSG00000135519	12	49922940	49962091	74	12	51564	2.4151	0.0078649	KCNH3
ENSG00000179262	19	13046669	13074456	33	10	51564	2.4147	0.0078746	RAD23A
ENSG00000177511	18	55008044	55048962	87	11	51564	2.4141	0.0078865	ST8SIA3
ENSG00000119608	14	75309736	75340537	58	10	51564	2.4136	0.0078983	PROX2
ENSG00000176692	16	86590857	86612539	90	14	51564	2.4126	0.0079185	FOXC2
ENSG00000168228	4	25304407	25382005	228	22	51564	2.4119	0.0079342	ZCCHC4
ENSG00000110200	11	71807424	71833826	51	4	51564	2.4089	0.0080012	ANAPC15
ENSG00000215547	20	29835467	29857435	62	11	51564	2.4076	0.0080279	DEFB115
ENSG00000100852	14	32535320	32638934	88	27	51564	2.4065	0.0080537	ARHGAP5
ENSG00000116151	1	2242692	2333146	368	47	51564	2.4059	0.0080668	MORN1
ENSG00000074755	17	3897739	4056314	527	16	51564	2.4016	0.0081628	ZZEF1
ENSG00000169217	16	30352087	30376682	25	7	51564	2.4007	0.008183	CD2BP2
ENSG00000179271	19	13054972	13078050	30	10	51564	2.3994	0.0082101	GADD45GIP1
ENSG00000167701	8	145718356	145742557	29	5	51564	2.3988	0.0082241	GPT
ENSG00000138316	10	72422559	72532197	550	48	51564	2.3979	0.0082439	ADAMTS14
ENSG00000115137	2	25156505	25204963	97	13	51564	2.3977	0.0082497	DNAJC27
ENSG00000161405	17	37911198	38030441	261	7	51564	2.3976	0.008252	IKZF3
ENSG00000006016	19	18673030	18728551	175	20	51564	2.3954	0.008301	CRLF1
ENSG00000214265	15	25190181	25255423	142	14	51564	2.3935	0.0083449	SNURF
ENSG00000162086	16	3345406	3378852	46	7	51564	2.3933	0.008348	ZNF75A
ENSG00000138398	2	170430850	170507916	272	14	51564	2.3932	0.0083502	PPIG
ENSG00000158985	5	130571186	130744140	229	18	51564	2.3923	0.0083714	CDC42SE2
ENSG00000249884	2	86722791	86958245	453	30	51564	2.3888	0.0084514	RNF103-CHMP3
ENSG00000115561	2	86720554	86958245	461	31	51564	2.3872	0.0084895	CHMP3
ENSG00000135447	12	54959171	54992443	79	15	51564	2.3871	0.0084918	PPP1R1A
ENSG00000100379	22	37437779	37469430	54	14	51564	2.3869	0.0084954	KCTD17
ENSG00000183208	15	90767040	90795315	109	12	51564	2.3866	0.0085029	GDPGP1
ENSG00000131374	3	17188654	18496309	2898	54	51564	2.3855	0.008527	TBC1D5
ENSG00000213204	6	88107730	88231352	405	25	51564	2.3852	0.0085354	C6orf165
ENSG00000186510	1	16335370	16370545	222	23	51564	2.3835	0.0085748	CLCNKA
ENSG00000085760	2	55453731	55506483	162	25	51564	2.3827	0.0085929	MTIF2
ENSG00000053438	20	36139617	36162092	29	6	51564	2.3824	0.0086013	NNAT
ENSG00000116580	1	155709508	155839191	158	10	51564	2.3806	0.0086429	GON4L
ENSG00000179958	16	30424940	30451396	30	12	51564	2.3793	0.0086728	DCTPP1
ENSG00000186971	21	31792572	31813216	48	3	51564	2.3791	0.0086765	KRTAP13-4
ENSG00000182156	17	77694681	77726021	95	12	51564	2.3774	0.0087185	ENPP7
ENSG00000155906	6	151715989	151783259	242	23	51564	2.3758	0.0087548	RMND1
ENSG00000052749	10	99106115	99171127	243	10	51564	2.3748	0.0087786	RRP12
ENSG00000197798	11	126071309	126142881	151	20	51564	2.3727	0.0088283	FAM118B
ENSG00000198854	1	152681998	152702905	81	4	51564	2.3709	0.0088726	C1orf68
ENSG00000140332	15	70330129	70400515	156	27	51564	2.3701	0.0088928	TLE3
ENSG00000197414	15	22726246	22756002	8	2	51564	2.3696	0.0089048	GOLGA6L1
ENSG00000198912	1	3795689	3826857	110	12	51564	2.3686	0.0089277	C1orf174
ENSG00000005381	17	56337217	56368296	58	13	51564	2.3683	0.0089362	MPO
ENSG00000104388	8	61419416	61546186	254	11	51564	2.3661	0.0089881	RAB2A
ENSG00000063660	2	241365088	241417493	235	45	51564	2.3652	0.0090109	GPC1
ENSG00000196578	3	97796017	97816946	113	10	51564	2.3651	0.0090116	OR5AC2
ENSG00000135298	6	69335259	70109403	2161	74	51564	2.3647	0.0090214	BAI3
ENSG00000154269	6	131939582	132078553	259	24	51564	2.3644	0.0090295	ENPP3
ENSG00000186970	21	31802597	31823070	58	3	51564	2.3638	0.0090434	KRTAP15-1
ENSG00000116539	1	155295059	155542598	156	15	51564	2.362	0.0090882	ASH1L
ENSG00000072062	19	14192500	14238896	44	6	51564	2.3592	0.0091565	PRKACA
ENSG00000173465	11	65327901	65351413	38	8	51564	2.3573	0.0092037	SSSCA1
ENSG00000196981	3	122120715	122144882	59	11	51564	2.3558	0.0092425	WDR5B
ENSG00000040933	2	99051317	99220853	266	13	51564	2.3556	0.009247	INPP4A
ENSG00000160445	9	131482065	131544693	58	9	51564	2.3551	0.0092581	ZER1
ENSG00000180658	6	132011520	132032635	29	5	51564	2.3514	0.0093515	OR2A4
ENSG00000182372	8	1693944	1744738	168	13	51564	2.3494	0.0094023	CLN8
ENSG00000151240	10	310130	745683	935	50	51564	2.3493	0.0094031	DIP2C
ENSG00000140067	14	94375240	94405954	97	22	51564	2.3475	0.0094504	FAM181A
ENSG00000141519	17	78000435	78084412	393	30	51564	2.3474	0.0094518	CCDC40
ENSG00000107077	9	6710863	7185648	2234	109	51564	2.3437	0.0095464	KDM4C
ENSG00000112306	6	133125580	133148703	95	12	51564	2.3421	0.0095886	RPS12
ENSG00000165905	11	45933172	45960647	53	12	51564	2.3413	0.0096077	GYLTL1B
ENSG00000176783	5	178967559	179047027	240	25	51564	2.3406	0.0096268	RUFY1
ENSG00000120896	8	22392499	22443301	108	23	51564	2.3392	0.009663	SORBS3
ENSG00000062716	17	57774553	57929616	225	19	51564	2.3387	0.0096744	VMP1
ENSG00000167380	19	44659226	44692534	33	10	51564	2.3372	0.0097141	ZNF226
ENSG00000113013	5	137880571	137921133	70	11	51564	2.3367	0.0097281	HSPA9
ENSG00000166394	11	7676331	7708453	177	21	51564	2.3344	0.0097876	CYB5R2
ENSG00000160752	1	155268539	155300457	26	4	51564	2.3327	0.0098322	FDPS
ENSG00000168078	8	27657137	27705612	214	6	51564	2.3299	0.0099051	PBK
ENSG00000112893	5	109015067	109215326	678	28	51564	2.3294	0.0099188	MAN2A1
ENSG00000185722	17	4057201	4177274	225	17	51564	2.3279	0.0099596	ANKFY1
ENSG00000172354	7	100261154	100286797	52	11	51564	2.3273	0.0099743	GNB2
ENSG00000137522	11	71629747	71718643	208	8	51564	2.3254	0.010024	RNF121
ENSG00000080845	20	34884258	35167040	266	33	51564	2.3247	0.010043	DLGAP4
ENSG00000122705	9	36180853	36314778	396	31	51564	2.3242	0.010056	CLTA
ENSG00000166004	11	93384805	93473522	196	17	51564	2.3195	0.010185	KIAA1731
ENSG00000104313	8	72099668	72284467	474	64	51564	2.3191	0.010195	EYA1
ENSG00000095209	9	108446825	108548893	300	10	51564	2.3166	0.010263	TMEM38B
ENSG00000135924	2	220133989	220161622	56	9	51564	2.3165	0.010265	DNAJB2
ENSG00000110104	11	60599544	60628554	117	22	51564	2.3161	0.010276	CCDC86
ENSG00000136449	17	48575745	48618862	136	21	51564	2.3141	0.01033	MYCBPAP
ENSG00000146476	6	151763422	151801236	125	15	51564	2.314	0.010333	C6orf211
ENSG00000163479	1	155968839	156000750	54	9	51564	2.3123	0.01038	SSR2
ENSG00000186446	3	44761088	44788575	46	9	51564	2.3122	0.010383	ZNF501
ENSG00000265944	18	6501415	6600652	361	50	51564	2.3093	0.010464	C18orf64
ENSG00000131981	14	55580828	55622126	108	11	51564	2.3069	0.010531	LGALS3
ENSG00000126775	14	55823110	55888576	230	20	51564	2.3027	0.010646	ATG14
ENSG00000100968	14	24824879	24858810	105	15	51564	2.301	0.010697	NFATC4
ENSG00000122735	9	34447412	34530982	146	20	51564	2.3001	0.010721	DNAI1
ENSG00000119147	2	106669702	106704615	124	28	51564	2.2999	0.010727	C2orf40
ENSG00000146872	17	60526019	60702842	184	15	51564	2.2978	0.010786	TLK2
ENSG00000157103	3	11024410	11090933	207	48	51564	2.2974	0.010798	SLC6A1
ENSG00000185989	13	114737194	114908086	651	35	51564	2.2969	0.010813	RASA3
ENSG00000110583	11	63696431	63734800	72	7	51564	2.2953	0.010857	NAA40
ENSG00000174469	7	145803453	148128090	8326	309	51564	2.2953	0.010858	CNTNAP2
ENSG00000205089	5	132073137	132099856	25	2	51564	2.2946	0.010878	CCNI2
ENSG00000135436	12	49966668	50009422	63	9	51564	2.2944	0.010885	FAM186B
ENSG00000137496	11	71699587	71726761	56	6	51564	2.2934	0.010912	IL18BP
ENSG00000105428	19	5445426	5466867	71	16	51564	2.2918	0.010959	ZNRF4
ENSG00000135919	2	224829829	224914036	262	30	51564	2.2917	0.010962	SERPINE2
ENSG00000034533	3	130722719	130756493	57	8	51564	2.2906	0.010994	ASTE1
ENSG00000172738	6	37169956	37235931	135	19	51564	2.2902	0.011004	TMEM217
ENSG00000168924	4	1803206	1867974	52	22	51564	2.2866	0.01111	LETM1
ENSG00000075790	7	107210422	107279615	95	13	51564	2.2863	0.011117	BCAP29
ENSG00000162600	1	58871056	59022474	619	41	51564	2.2854	0.011144	OMA1
ENSG00000104221	8	37690786	37717422	34	8	51564	2.2849	0.011159	BRF2
ENSG00000066032	2	79402357	80885905	4602	284	51564	2.2846	0.011168	CTNNA2
ENSG00000159921	9	36204438	36287053	224	23	51564	2.2844	0.011174	GNE
ENSG00000176973	11	65329820	65351669	34	7	51564	2.2844	0.011174	FAM89B
ENSG00000006451	7	39653082	39757723	221	29	51564	2.2823	0.011236	RALA
ENSG00000174255	3	113943483	113966425	89	21	51564	2.2819	0.011247	ZNF80
ENSG00000117862	1	52475803	52531843	87	8	51564	2.2809	0.011278	TXNDC12
ENSG00000130287	19	19312782	19373042	129	18	51564	2.2808	0.01128	NCAN
ENSG00000065371	3	123677368	123721025	69	14	51564	2.2791	0.011332	ROPN1
ENSG00000153485	14	93641296	93663434	57	16	51564	2.2777	0.011371	TMEM251
ENSG00000268182	19	57144513	57177134	113	16	51564	2.2775	0.011379	SMIM17
ENSG00000135052	9	88631061	88725088	285	21	51564	2.2758	0.011428	GOLM1
ENSG00000139323	12	89803495	89929801	335	22	51564	2.2754	0.01144	POC1B
ENSG00000107249	9	3814127	4358392	2318	186	51564	2.2743	0.011473	GLIS3
ENSG00000156466	8	97144562	97183020	69	11	51564	2.2742	0.011476	GDF6
ENSG00000156030	14	74171825	74266988	249	43	51564	2.2708	0.01158	ELMSAN1
ENSG00000205531	11	2955667	3023607	243	24	51564	2.2703	0.011595	NAP1L4
ENSG00000179115	19	13023293	13054851	48	8	51564	2.2697	0.011612	FARSA
ENSG00000197635	2	162838751	162941052	239	32	51564	2.2691	0.011631	DPP4
ENSG00000168913	9	34511038	34533039	32	10	51564	2.2685	0.011649	ENHO
ENSG00000168056	11	65296276	65336401	51	12	51564	2.2683	0.011657	LTBP3
ENSG00000092295	14	24708320	24743638	70	17	51564	2.2663	0.011717	TGM1
ENSG00000187775	17	76409778	76583476	887	92	51564	2.264	0.011787	DNAH17
ENSG00000183134	11	60608413	60633444	106	20	51564	2.2625	0.011833	PTGDR2
ENSG00000033030	12	122947417	122995518	81	9	51564	2.262	0.01185	ZCCHC8
ENSG00000188501	15	66829517	66868317	143	22	51564	2.2615	0.011865	LCTL
ENSG00000189091	16	70547691	70618820	93	8	51564	2.2611	0.011876	SF3B3
ENSG00000198841	1	52487775	52509488	41	6	51564	2.2607	0.011888	KTI12
ENSG00000180116	12	40009969	40312102	764	29	51564	2.2602	0.011904	C12orf40
ENSG00000257115	14	19367522	19388606	2	1	51564	2.2584	0.011962	OR11H12
ENSG00000204403	11	104746445	104779397	38	4	51564	2.2558	0.012043	CASP12
ENSG00000165949	14	94561182	94593033	119	20	51564	2.2555	0.012051	IFI27
ENSG00000166922	15	32923877	32999299	246	57	51564	2.2553	0.012057	SCG5
ENSG00000173209	2	61394553	61428338	76	14	51564	2.2548	0.012074	AHSA2
ENSG00000185658	21	40546102	40703485	456	19	51564	2.2546	0.01208	BRWD1
ENSG00000159714	16	67418322	67460736	71	9	51564	2.2544	0.012084	ZDHHC1
ENSG00000178425	6	116412012	116580660	395	30	51564	2.2544	0.012086	NT5DC1
ENSG00000177733	5	137077075	137100039	18	7	51564	2.2517	0.012171	HNRNPA0
ENSG00000166619	20	36110874	36166333	66	8	51564	2.2513	0.012185	BLCAP
ENSG00000171014	11	123800250	123821344	80	12	51564	2.2484	0.012274	OR4D5
ENSG00000112116	6	52091479	52119335	85	15	51564	2.2476	0.012301	IL17F
ENSG00000188086	3	46773582	46864048	261	8	51564	2.2446	0.012396	PRSS45
ENSG00000165948	14	94537628	94580192	182	24	51564	2.2433	0.012438	IFI27L1
ENSG00000115474	2	233621174	233651278	69	10	51564	2.2416	0.012493	KCNJ13
ENSG00000124788	6	16289343	16771722	1530	172	51564	2.2415	0.012495	ATXN1
ENSG00000142494	17	19388698	19492347	162	25	51564	2.2397	0.012554	SLC47A1
ENSG00000188612	17	73153408	73189078	63	11	51564	2.2385	0.012595	SUMO2
ENSG00000166166	14	103985521	104013410	74	11	51564	2.2384	0.012598	TRMT61A
ENSG00000166165	14	103975996	103999448	54	9	51564	2.2377	0.012619	CKB
ENSG00000166220	10	72520995	72555157	190	29	51564	2.2363	0.012666	TBATA
ENSG00000115998	2	70367012	70485747	251	18	51564	2.2357	0.012686	C2orf42
ENSG00000100385	22	37511878	37581094	218	52	51564	2.2347	0.012719	IL2RB
ENSG00000169228	5	176718199	176740745	50	13	51564	2.2329	0.012779	RAB24
ENSG00000129472	14	21917179	21955132	98	13	51564	2.232	0.012808	RAB2B
ENSG00000174442	15	66787297	66852115	192	21	51564	2.2316	0.012821	ZWILCH
ENSG00000013016	2	31446880	31502313	189	30	51564	2.2311	0.012837	EHD3
ENSG00000197808	19	37118094	37167755	96	11	51564	2.2311	0.012839	ZNF461
ENSG00000106554	7	132459629	132776848	589	24	51564	2.2299	0.012878	CHCHD3
ENSG00000019186	20	52759988	52800512	210	33	51564	2.2297	0.012883	CYP24A1
ENSG00000163629	4	87505468	87746324	639	15	51564	2.2287	0.012919	PTPN13
ENSG00000169230	5	176720775	176743960	50	14	51564	2.2286	0.012921	PRELID1
ENSG00000149100	11	32595344	32637808	138	18	51564	2.2273	0.012964	EIF3M
ENSG00000187554	1	223272748	223326624	199	14	51564	2.2272	0.012968	TLR5
ENSG00000139372	12	104349582	104392652	167	24	51564	2.2263	0.012998	TDG
ENSG00000122862	10	70837862	70874567	113	15	51564	2.226	0.013009	SRGN
ENSG00000119661	14	74101578	74180435	228	18	51564	2.2257	0.013018	DNAL1
ENSG00000100105	22	31711790	31752218	80	17	51564	2.2244	0.01306	PATZ1
ENSG00000239382	19	36490022	36515141	33	9	51564	2.2241	0.01307	ALKBH6
ENSG00000196415	19	830963	858175	81	12	51564	2.2238	0.013081	PRTN3
ENSG00000240038	1	104086437	104132156	52	15	51564	2.2208	0.013181	AMY2B
ENSG00000179873	19	56286770	56358166	366	55	51564	2.2196	0.013222	NLRP11
ENSG00000184351	21	31842018	31862663	32	3	51564	2.2189	0.013248	KRTAP19-1
ENSG00000184897	3	129023615	129045120	41	6	51564	2.2174	0.013299	H1FX
ENSG00000079134	18	204520	278050	144	15	51564	2.2166	0.013325	THOC1
ENSG00000185294	17	43912256	43934438	155	6	51564	2.216	0.013346	SPPL2C
ENSG00000120088	17	43689267	43923194	1090	10	51564	2.2119	0.013487	CRHR1
ENSG00000187778	12	49940327	49971936	54	7	51564	2.2112	0.01351	MCRS1
ENSG00000105364	19	10352577	10380721	66	15	51564	2.2112	0.013511	MRPL4
ENSG00000072694	1	161541101	161658444	69	18	51564	2.2092	0.01358	FCGR2B
ENSG00000044115	5	137936656	138280723	543	30	51564	2.209	0.013588	CTNNA1
ENSG00000135378	11	32841489	32889669	155	17	51564	2.208	0.013623	PRRG4
ENSG00000117500	1	93605299	93656285	99	13	51564	2.2042	0.013756	TMED5
ENSG00000165943	14	93638541	93661273	64	17	51564	2.2039	0.013766	MOAP1
ENSG00000158552	2	220049959	220084373	54	13	51564	2.2038	0.013769	ZFAND2B
ENSG00000181666	19	37793739	37870267	142	17	51564	2.2031	0.013793	HKR1
ENSG00000144504	2	241408839	241518626	373	48	51564	2.2021	0.013828	ANKMY1
ENSG00000171016	15	55821088	55891145	267	20	51564	2.202	0.013831	PYGO1
ENSG00000126787	14	55604830	55668396	169	17	51564	2.2012	0.013863	DLGAP5
ENSG00000103051	16	70504471	70567468	78	11	51564	2.2006	0.013883	COG4
ENSG00000100425	22	50156931	50231160	201	19	51564	2.1995	0.013923	BRD1
ENSG00000076382	17	26894588	26936297	30	14	51564	2.1985	0.013957	SPAG5
ENSG00000140534	15	90108713	90184287	185	13	51564	2.1982	0.013966	TICRR
ENSG00000205683	14	73076004	73370809	902	77	51564	2.1981	0.013971	DPF3
ENSG00000188227	19	37987841	38049664	113	18	51564	2.1979	0.013977	ZNF793
ENSG00000172380	1	68157149	68309150	359	31	51564	2.1977	0.013986	GNG12
ENSG00000173442	11	65333509	65370121	73	12	51564	2.1973	0.013998	EHBP1L1
ENSG00000169598	1	3763845	3811993	270	26	51564	2.1968	0.014016	DFFB
ENSG00000204618	6	30028043	30053664	182	21	51564	2.1962	0.014038	RNF39
ENSG00000172301	17	30168883	30196356	60	12	51564	2.1958	0.014053	COPRS
ENSG00000161682	17	42420583	42451243	42	13	51564	2.1903	0.01425	FAM171A2
ENSG00000131068	20	29946421	29971726	54	12	51564	2.1902	0.014253	DEFB118
ENSG00000137203	6	10383419	10429892	105	24	51564	2.1896	0.014278	TFAP2A
ENSG00000056050	4	170640616	170689104	106	22	51564	2.1891	0.014296	C4orf27
ENSG00000197445	16	73150536	73188346	113	18	51564	2.1889	0.014301	C16orf47
ENSG00000182974	15	22358478	22379561	1	1	51564	2.1887	0.014308	OR4M2
ENSG00000124191	20	42533504	42708256	516	61	51564	2.1883	0.014326	TOX2
ENSG00000162366	1	47639265	47666716	47	14	51564	2.1874	0.014357	PDZK1IP1
ENSG00000124762	6	36634305	36665116	113	17	51564	2.1866	0.014386	CDKN1A
ENSG00000182809	14	105929299	105956499	21	7	51564	2.1859	0.014411	CRIP2
ENSG00000189159	17	73121343	73174376	88	12	51564	2.1846	0.014461	HN1
ENSG00000186020	19	37015676	37106178	203	21	51564	2.1812	0.014583	ZNF529
ENSG00000011332	19	38691646	38730354	98	21	51564	2.1812	0.014585	DPF1
ENSG00000172775	16	57176378	57230028	92	15	51564	2.1783	0.01469	FAM192A
ENSG00000096654	6	27408522	27450897	133	11	51564	2.1777	0.014715	ZNF184
ENSG00000182348	7	88378682	88976346	2087	87	51564	2.1772	0.014733	ZNF804B
ENSG00000175591	11	72919343	72957397	63	17	51564	2.1766	0.014754	P2RY2
ENSG00000104093	15	51729908	51925030	454	20	51564	2.1758	0.014786	DMXL2
ENSG00000186868	17	43961748	44115700	833	6	51564	2.1756	0.014793	MAPT
ENSG00000143772	1	226809391	226937024	236	39	51564	2.1726	0.014904	ITPKB
ENSG00000135346	6	87785216	87814824	92	11	51564	2.1724	0.014914	CGA
ENSG00000166569	18	56932388	56995881	199	23	51564	2.1714	0.014951	CPLX4
ENSG00000179023	1	18797424	18822478	118	18	51564	2.1669	0.015122	KLHDC7A
ENSG00000166813	15	90142020	90208682	133	12	51564	2.1669	0.015123	KIF7
ENSG00000008513	8	134457091	134594183	520	83	51564	2.1662	0.015147	ST3GAL1
ENSG00000139438	12	110142033	110218312	179	29	51564	2.166	0.015155	FAM222A
ENSG00000165526	11	126061993	126091587	88	14	51564	2.1628	0.01528	RPUSD4
ENSG00000120533	8	110336553	110368182	75	16	51564	2.1615	0.01533	ENY2
ENSG00000143340	1	179702298	179795333	313	34	51564	2.1602	0.015377	FAM163A
ENSG00000135124	12	121637660	121681909	157	18	51564	2.1589	0.015431	P2RX4
ENSG00000181904	5	134171370	134205427	37	13	51564	2.1546	0.015596	C5orf24
ENSG00000092054	14	23871947	23914927	126	24	51564	2.1541	0.015616	MYH7
ENSG00000110203	11	71815915	71860936	147	16	51564	2.1541	0.015617	FOLR3
ENSG00000131435	5	131583364	131619147	99	14	51564	2.1539	0.015623	PDLIM4
ENSG00000205116	1	1351508	1373167	66	8	51564	2.1527	0.015672	TMEM88B
ENSG00000184672	8	85085022	85844079	1814	58	51564	2.1508	0.015746	RALYL
ENSG00000140836	16	72806784	73103597	763	99	51564	2.1488	0.015826	ZFHX3
ENSG00000127952	7	75615656	75687322	172	21	51564	2.1486	0.015835	STYXL1
ENSG00000130347	6	107008903	107087373	296	17	51564	2.1475	0.015876	RTN4IP1
ENSG00000158321	7	69053905	70268054	2566	87	51564	2.1475	0.015878	AUTS2
ENSG00000170315	17	16274112	16296059	42	7	51564	2.1461	0.015933	UBB
ENSG00000089558	17	40298909	40343296	62	14	51564	2.1455	0.015957	KCNH4
ENSG00000100592	14	59645364	59848123	617	33	51564	2.1452	0.01597	DAAM1
ENSG00000167858	17	6682452	6745080	239	28	51564	2.1448	0.015985	TEKT1
ENSG00000119559	19	1451142	1489555	87	18	51564	2.1446	0.015994	C19orf25
ENSG00000132664	20	18437771	18475287	109	19	51564	2.1444	0.016001	POLR3F
ENSG00000122033	13	27999776	28034739	124	15	51564	2.1429	0.016061	MTIF3
ENSG00000077080	7	100230720	100264084	51	12	51564	2.142	0.016097	ACTL6B
ENSG00000179922	19	56122108	56145967	55	12	51564	2.1399	0.01618	ZNF784
ENSG00000161860	19	12999600	13040090	71	9	51564	2.1392	0.016211	SYCE2
ENSG00000171444	5	112347796	112834527	1898	61	51564	2.1386	0.016232	MCC
ENSG00000181499	11	123803492	123824580	79	13	51564	2.1384	0.016242	OR6T1
ENSG00000084710	2	25254999	25388243	288	27	51564	2.1368	0.016307	EFR3B
ENSG00000214782	11	60486789	60521685	70	11	51564	2.1365	0.016318	MS4A18
ENSG00000108219	10	82203922	82302879	265	26	51564	2.1363	0.016326	TSPAN14
ENSG00000102794	13	77512632	77542777	85	17	51564	2.1347	0.016394	IRG1
ENSG00000004468	4	15769898	15864853	281	19	51564	2.1332	0.016456	CD38
ENSG00000110844	12	49952001	50048449	119	13	51564	2.1323	0.016492	PRPF40B
ENSG00000053900	4	25368835	25430120	201	17	51564	2.1313	0.016532	ANAPC4
ENSG00000155034	7	5460966	5563429	426	45	51564	2.1306	0.016559	FBXL18
ENSG00000206549	3	46743605	46864064	364	15	51564	2.1305	0.016564	PRSS50
ENSG00000257594	12	89903185	89930039	82	10	51564	2.1301	0.01658	GALNT4
ENSG00000259075	12	89903185	89930039	82	10	51564	2.1301	0.01658	POC1B-GALNT4
ENSG00000164211	5	110821731	110858288	58	15	51564	2.1277	0.016679	STARD4
ENSG00000161277	19	36515887	36555664	93	15	51564	2.1274	0.016692	THAP8
ENSG00000168124	16	3244247	3265188	71	10	51564	2.127	0.01671	OR1F1
ENSG00000178445	9	6522464	6655650	538	54	51564	2.1258	0.016759	GLDC
ENSG00000186965	21	31849362	31869755	29	3	51564	2.1249	0.016799	KRTAP19-2
ENSG00000100714	14	64844749	64936722	259	30	51564	2.124	0.016835	MTHFD1
ENSG00000186075	17	38014417	38044149	82	6	51564	2.124	0.016836	ZPBP2
ENSG00000189164	19	37851963	37893968	65	12	51564	2.1238	0.016842	ZNF527
ENSG00000241127	7	39595975	39659919	205	27	51564	2.1233	0.016864	YAE1D1
ENSG00000174137	4	1609642	1696029	301	18	51564	2.1227	0.016888	FAM53A
ENSG00000081154	3	101282939	101323281	98	13	51564	2.1223	0.016908	PCNP
ENSG00000154122	5	14694910	14881887	467	47	51564	2.1219	0.016924	ANKH
ENSG00000160972	8	145693352	145737504	46	6	51564	2.1216	0.016935	PPP1R16A
ENSG00000072041	12	85243492	85317394	119	16	51564	2.1214	0.016942	SLC6A15
ENSG00000147853	9	4701155	4752043	228	29	51564	2.1206	0.016977	AK3
ENSG00000196734	1	152774447	152795585	47	12	51564	2.1206	0.016979	LCE1B
ENSG00000110880	12	109028885	109135372	210	21	51564	2.1205	0.016981	CORO1C
ENSG00000233816	9	21357371	21378075	81	8	51564	2.1198	0.017013	IFNA13
ENSG00000170854	3	97650662	97701301	72	14	51564	2.1193	0.017032	MINA
ENSG00000132718	1	155819300	155864990	53	7	51564	2.1182	0.017081	SYT11
ENSG00000103064	16	68288433	68345722	106	16	51564	2.1166	0.017149	SLC7A6
ENSG00000205899	17	1163853	1184754	65	17	51564	2.1165	0.017152	BHLHA9
ENSG00000120942	1	11323263	11366106	74	7	51564	2.1161	0.017169	UBIAD1
ENSG00000164615	5	134064191	134097847	32	11	51564	2.1146	0.017231	CAMLG
ENSG00000156239	21	30234513	30267693	151	12	51564	2.1146	0.017231	N6AMT1
ENSG00000109472	4	166272346	166429472	679	30	51564	2.1139	0.017262	CPE
ENSG00000176340	11	63732079	63754015	39	4	51564	2.1137	0.017273	COX8A
ENSG00000029534	8	41500739	41764280	797	70	51564	2.1091	0.017466	ANK1
ENSG00000138496	3	122236771	122293424	120	18	51564	2.109	0.017472	PARP9
ENSG00000213347	5	176718462	176749758	62	16	51564	2.1068	0.017569	MXD3
ENSG00000171530	5	76976991	77174604	748	41	51564	2.1067	0.017571	TBCA
ENSG00000175344	15	32312691	32474722	313	35	51564	2.1064	0.017585	CHRNA7
ENSG00000119522	9	126131933	126702431	1365	54	51564	2.1057	0.017615	DENND1A
ENSG00000119616	14	75169847	75213394	50	8	51564	2.1043	0.017676	FCF1
ENSG00000039523	16	67542321	67590691	66	14	51564	2.1043	0.017677	FAM65A
ENSG00000116675	1	65703902	65891552	508	31	51564	2.1041	0.017684	DNAJC6
ENSG00000176697	11	27666440	27753605	143	18	51564	2.1038	0.017698	BDNF
ENSG00000167232	19	23477793	23588362	327	14	51564	2.1029	0.017739	ZNF91
ENSG00000234224	7	123660973	123683523	63	7	51564	2.102	0.017776	TMEM229A
ENSG00000176678	16	86599974	86625303	96	18	51564	2.1011	0.017818	FOXL1
ENSG00000087111	17	26870401	26908890	22	7	51564	2.101	0.01782	PIGS
ENSG00000222004	7	26667490	26696889	70	7	51564	2.1007	0.017834	C7orf71
ENSG00000089050	20	18457184	18487887	102	15	51564	2.1006	0.01784	RBBP9
ENSG00000167770	11	63743325	63779283	69	7	51564	2.0994	0.01789	OTUB1
ENSG00000119227	3	196663214	196705931	143	30	51564	2.0969	0.018003	PIGZ
ENSG00000068697	2	20222411	20261789	124	17	51564	2.0964	0.018023	LAPTM4A
ENSG00000267508	19	44876459	44915774	162	14	51564	2.0932	0.018168	ZNF285
ENSG00000080200	3	97585819	97673810	114	11	51564	2.0929	0.018181	CRYBG3
ENSG00000107164	9	133444352	133523739	188	27	51564	2.0925	0.018197	FUBP3
ENSG00000035664	15	64189235	64374232	587	35	51564	2.0918	0.018226	DAPK2
ENSG00000136271	7	44595016	44624650	95	12	51564	2.0899	0.018313	DDX56
ENSG00000112312	6	24765159	24796327	94	25	51564	2.0894	0.018334	GMNN
ENSG00000103061	16	68308406	68354849	90	15	51564	2.0893	0.018342	SLC7A6OS
ENSG00000162542	1	19998706	20136438	426	52	51564	2.0891	0.018349	TMCO4
ENSG00000149443	20	18780372	18820797	119	27	51564	2.0887	0.018368	C20orf78
ENSG00000228594	1	1523392	1545476	42	6	51564	2.0885	0.018375	C1orf233
ENSG00000173641	1	16330523	16356089	131	14	51564	2.0882	0.018389	HSPB7
ENSG00000118523	6	132259316	132282513	52	14	51564	2.088	0.018397	CTGF
ENSG00000069667	15	60770483	61531518	2089	213	51564	2.088	0.018401	RORA
ENSG00000184702	22	19691987	19722295	37	13	51564	2.0869	0.018446	2005-09-01
ENSG00000206106	21	31952424	31972716	26	6	51564	2.0869	0.018447	KRTAP22-2
ENSG00000072682	5	131517531	131641008	288	21	51564	2.0859	0.018494	P4HA2
ENSG00000175893	9	14601069	14703469	410	36	51564	2.0857	0.018503	ZDHHC21
ENSG00000123500	6	116430086	116489910	128	18	51564	2.0855	0.018513	COL10A1
ENSG00000174444	15	66780355	66826870	123	17	51564	2.0852	0.018524	RPL4
ENSG00000138433	2	175202750	175270443	136	16	51564	2.085	0.018535	CIR1
ENSG00000160714	1	154511053	154541504	61	9	51564	2.0828	0.018634	UBE2Q1
ENSG00000164164	4	146021990	146111313	63	15	51564	2.0819	0.018677	OTUD4
ENSG00000204619	6	30024486	30048110	176	21	51564	2.0804	0.018743	PPP1R11
ENSG00000130702	20	60873011	60952368	358	29	51564	2.0801	0.018759	LAMA5
ENSG00000105011	19	14220321	14257768	42	4	51564	2.0791	0.018804	ASF1B
ENSG00000120235	9	21339834	21361377	68	7	51564	2.079	0.018807	IFNA6
ENSG00000164284	5	148714993	148744146	46	8	51564	2.0753	0.018977	GRPEL2
ENSG00000123999	2	220423884	220450435	62	15	51564	2.0745	0.019018	INHA
ENSG00000126368	17	38239040	38266978	49	14	51564	2.0735	0.019062	NR1D1
ENSG00000130254	19	5577010	5634057	133	18	51564	2.0734	0.019067	SAFB2
ENSG00000186448	3	44616380	44699963	137	17	51564	2.0732	0.019078	ZNF197
ENSG00000104805	19	49393307	49436629	156	19	51564	2.0727	0.019099	NUCB1
ENSG00000075651	3	171308195	171538740	626	23	51564	2.0719	0.019139	PLD1
ENSG00000008294	17	49029535	49208226	205	18	51564	2.0712	0.01917	SPAG9
ENSG00000167419	17	56285909	56355879	113	22	51564	2.071	0.019179	LPO
ENSG00000196943	14	24759068	24788330	70	11	51564	2.0706	0.019196	NOP9
ENSG00000134717	1	52511797	52566388	65	9	51564	2.0665	0.019392	BTF3L4
ENSG00000111011	12	122979190	123021547	64	8	51564	2.0665	0.019392	RSRC2
ENSG00000108651	17	30177923	30238784	146	14	51564	2.0664	0.019394	UTP6
ENSG00000177752	4	44614086	44690573	286	15	51564	2.0653	0.019449	YIPF7
ENSG00000183840	2	133164147	133414132	715	61	51564	2.0652	0.019451	GPR39
ENSG00000144036	2	72393113	73063170	924	21	51564	2.0649	0.019468	EXOC6B
ENSG00000184588	1	66248197	66850259	1513	80	51564	2.0627	0.019571	PDE4B
ENSG00000176903	14	74168494	74191128	63	11	51564	2.0612	0.01964	PNMA1
ENSG00000165156	8	124250696	124297781	25	14	51564	2.061	0.019653	ZHX1
ENSG00000187736	2	219930039	220035587	186	13	51564	2.0578	0.019804	NHEJ1
ENSG00000179218	19	13039392	13065303	28	9	51564	2.0575	0.019817	CALR
ENSG00000197157	7	127282234	127742661	756	33	51564	2.057	0.019844	SND1
ENSG00000128739	15	25058794	25233870	669	99	51564	2.056	0.019891	SNRPN
ENSG00000197641	18	61244223	61281873	89	6	51564	2.0545	0.019961	SERPINB13
ENSG00000091428	2	173590002	173927621	950	76	51564	2.054	0.019989	RAPGEF4
ENSG00000235098	1	1343800	1367149	83	8	51564	2.0523	0.020069	ANKRD65
ENSG00000164258	5	52846463	52989168	439	26	51564	2.0523	0.02007	NDUFS4
ENSG00000169575	22	22589087	22609927	145	14	51564	2.0513	0.020119	VPREB1
ENSG00000184349	5	106702590	107016596	757	89	51564	2.051	0.020132	EFNA5
ENSG00000139146	12	31423518	31489992	63	15	51564	2.0495	0.020207	FAM60A
ENSG00000164181	5	60037618	60150216	269	21	51564	2.0472	0.020317	ELOVL7
ENSG00000173320	4	184764584	184954679	545	72	51564	2.0437	0.020492	STOX2
ENSG00000164162	4	145878264	146029693	143	22	51564	2.0424	0.020557	ANAPC10
ENSG00000115306	2	54673422	54906812	695	31	51564	2.0419	0.020583	SPTBN1
ENSG00000100228	22	23477513	23516537	109	11	51564	2.0413	0.020611	RAB36
ENSG00000244025	21	31853782	31874275	32	3	51564	2.0403	0.020658	KRTAP19-3
ENSG00000141441	18	29694840	30060447	954	56	51564	2.0393	0.02071	GAREM
ENSG00000186803	9	21196180	21217142	130	9	51564	2.0393	0.020712	IFNA10
ENSG00000086475	10	13349424	13400297	178	19	51564	2.0385	0.020749	SEPHS1
ENSG00000105141	19	15150195	15179104	142	18	51564	2.0364	0.020855	CASP14
ENSG00000166478	11	9471866	9560071	185	19	51564	2.0357	0.02089	ZNF143
ENSG00000187166	12	48712763	48734062	71	11	51564	2.0357	0.020891	H1FNT
ENSG00000137869	15	51490254	51640807	404	36	51564	2.0356	0.020894	CYP19A1
ENSG00000132600	16	68334877	68402466	190	17	51564	2.0353	0.020912	PRMT7
ENSG00000115310	2	55189325	55349757	509	33	51564	2.0339	0.020981	RTN4
ENSG00000115761	2	10700892	10840101	589	21	51564	2.0327	0.021042	NOL10
ENSG00000120071	17	44097282	44312733	1056	5	51564	2.0326	0.021049	KANSL1
ENSG00000167685	19	56633968	56682262	153	17	51564	2.0319	0.021083	ZNF444
ENSG00000166984	6	167549902	167620401	231	29	51564	2.0317	0.021091	TCP10L2
ENSG00000198668	14	90852846	90884605	71	11	51564	2.0301	0.021171	CALM1
ENSG00000183624	3	128987671	129035029	90	5	51564	2.0288	0.021239	HMCES
ENSG00000213901	2	219930051	220045549	207	14	51564	2.0282	0.02127	SLC23A3
ENSG00000129749	11	3676817	3702614	83	15	51564	2.028	0.021282	CHRNA10
ENSG00000125534	20	62142077	62163559	107	21	51564	2.0268	0.02134	PPDPF
ENSG00000163431	1	201855580	201925715	159	29	51564	2.0254	0.021415	LMOD1
ENSG00000166598	12	104313885	104357423	190	31	51564	2.0237	0.021502	HSP90B1
ENSG00000107021	9	131539483	131582711	117	10	51564	2.0234	0.021517	TBC1D13
ENSG00000157510	5	148641434	148731365	208	45	51564	2.0233	0.02152	AFAP1L1
ENSG00000084444	12	13187218	13305455	230	28	51564	2.0217	0.021604	KIAA1467
ENSG00000113749	5	175075033	175123245	76	12	51564	2.0199	0.021696	HRH2
ENSG00000107951	10	30588730	30673377	266	22	51564	2.0185	0.021768	MTPAP
ENSG00000160072	1	1397143	1443228	87	13	51564	2.0176	0.021815	ATAD3B
ENSG00000145882	5	148727570	148759216	62	11	51564	2.0175	0.021821	PCYOX1L
ENSG00000109685	4	1863151	1993934	84	26	51564	2.0164	0.02188	WHSC1
ENSG00000100100	22	31667579	31698520	63	10	51564	2.0157	0.021917	PIK3IP1
ENSG00000261052	16	30195754	30225631	3	2	51564	2.0151	0.021945	SULT1A3
ENSG00000102763	13	42130973	42545256	1052	47	51564	2.0137	0.02202	VWA8
ENSG00000196345	3	44586685	44634975	118	11	51564	2.0128	0.022068	ZKSCAN7
ENSG00000215193	22	18550689	18623905	215	37	51564	2.0115	0.022134	PEX26
ENSG00000133636	12	86258073	86286770	97	11	51564	2.0113	0.022149	NTS
ENSG00000080371	12	72138654	72194699	101	7	51564	2.0101	0.022208	RAB21
ENSG00000188981	4	3236096	3283465	160	17	51564	2.0094	0.022248	MSANTD1
ENSG00000073969	17	44658035	44844830	78	7	51564	2.0086	0.022287	NSF
ENSG00000198208	14	75360657	75400099	93	13	51564	2.0039	0.022543	RPS6KL1
ENSG00000189042	19	37168514	37228603	133	12	51564	2.0038	0.022545	ZNF567
ENSG00000130811	19	10215693	10240596	53	10	51564	2.0014	0.022672	EIF3G
ENSG00000105607	19	12991840	13035021	73	10	51564	2.0014	0.022677	GCDH
ENSG00000157916	1	2313267	2346883	97	24	51564	2.0007	0.022714	RER1
ENSG00000121440	3	73421584	73684091	648	73	51564	2.0004	0.022727	PDZRN3
ENSG00000122483	1	93635476	93754287	261	14	51564	2.0004	0.022728	CCDC18
ENSG00000100218	22	23391593	23497208	200	18	51564	1.998	0.022861	RTDR1
ENSG00000155363	1	113205763	113253368	93	14	51564	1.9967	0.022928	MOV10
ENSG00000198108	5	129230165	129532327	545	20	51564	1.9962	0.022958	CHSY3
ENSG00000172482	2	241797896	241829919	149	12	51564	1.9953	0.023006	AGXT
ENSG00000171817	19	38032308	38114998	154	18	51564	1.9952	0.023009	ZNF540
ENSG00000150712	5	32217100	32323115	277	15	51564	1.9951	0.023018	MTMR12
ENSG00000010932	1	171207638	171265117	160	25	51564	1.995	0.023023	FMO1
ENSG00000143416	1	151326778	151355209	59	14	51564	1.9946	0.023045	SELENBP1
ENSG00000176971	11	27005628	27028630	99	16	51564	1.9941	0.023071	FIBIN
ENSG00000169194	5	131981955	132006802	48	9	51564	1.9924	0.023163	IL13
ENSG00000197056	1	35515387	35591460	78	6	51564	1.9918	0.023196	ZMYM1
ENSG00000167941	17	41821099	41846156	58	12	51564	1.991	0.023242	SOST
ENSG00000128266	22	23402540	23477224	147	13	51564	1.9907	0.023257	GNAZ
ENSG00000166510	18	52558740	52636739	179	21	51564	1.9876	0.023428	CCDC68
ENSG00000013293	3	170167372	170313863	325	34	51564	1.9869	0.023467	SLC7A14
ENSG00000167528	12	48723791	48755197	80	14	51564	1.9868	0.023473	ZNF641
ENSG00000131584	1	1217756	1254989	86	15	51564	1.9867	0.023479	ACAP3
ENSG00000174173	3	101270706	101295290	62	12	51564	1.9863	0.023498	TRMT10C
ENSG00000125772	20	5515085	5601672	243	29	51564	1.9855	0.023546	GPCPD1
ENSG00000169032	15	66669155	66794650	367	23	51564	1.9829	0.023688	MAP2K1
ENSG00000204463	6	31596805	31630482	117	24	51564	1.9826	0.023705	BAG6
ENSG00000172673	6	128019217	128249776	456	34	51564	1.9822	0.023727	THEMIS
ENSG00000147912	9	37500889	37598871	301	29	51564	1.98	0.023849	FBXO10
ENSG00000154274	4	37445563	37635117	801	77	51564	1.9798	0.023865	C4orf19
ENSG00000118156	19	48013942	48069113	66	10	51564	1.9778	0.023977	ZNF541
ENSG00000118242	2	216799213	216908819	393	60	51564	1.9776	0.023986	MREG
ENSG00000176601	2	135712061	135815038	228	19	51564	1.9775	0.02399	MAP3K19
ENSG00000138772	4	79462673	79541597	196	24	51564	1.9771	0.024013	ANXA3
ENSG00000171471	12	116987186	117024425	120	30	51564	1.9771	0.024016	MAP1LC3B2
ENSG00000182541	22	31598225	31686066	164	21	51564	1.977	0.024018	LIMK2
ENSG00000135953	2	103322299	103363347	75	10	51564	1.9764	0.024056	MFSD9
ENSG00000198286	7	2935775	3093579	688	95	51564	1.9763	0.024062	CARD11
ENSG00000130177	13	114990362	115048198	144	13	51564	1.9763	0.024062	CDC16
ENSG00000064601	20	44508783	44537459	66	14	51564	1.9762	0.024065	CTSA
ENSG00000123352	12	49750367	49931205	379	22	51564	1.9762	0.024066	SPATS2
ENSG00000186714	11	32613792	32826204	621	23	51564	1.9759	0.024086	CCDC73
ENSG00000186716	22	23511891	23670224	459	37	51564	1.9752	0.024122	BCR
ENSG00000102882	16	30115426	30144827	41	10	51564	1.9733	0.024228	MAPK3
ENSG00000167840	17	4998836	5036411	101	19	51564	1.9732	0.024234	ZNF232
ENSG00000106333	7	100189800	100215798	36	8	51564	1.9729	0.024255	PCOLCE
ENSG00000153246	2	160778519	160929121	511	33	51564	1.9715	0.024333	PLA2R1
ENSG00000131979	14	55298726	55379570	237	21	51564	1.971	0.024361	GCH1
ENSG00000198700	1	201788269	201863422	129	19	51564	1.9706	0.024387	IPO9
ENSG00000058335	15	79242289	79393115	447	68	51564	1.9688	0.024486	RASGRF1
ENSG00000112096	6	160080089	160193561	334	21	51564	1.9684	0.024513	SOD2
ENSG00000185662	5	171202876	171231602	88	15	51564	1.9672	0.024581	SMIM23
ENSG00000181333	11	93744527	93856917	252	17	51564	1.9666	0.024612	HEPHL1
ENSG00000241852	8	22447114	22471663	51	5	51564	1.9645	0.024739	C8orf58
ENSG00000205659	14	74541499	74677936	431	19	51564	1.9641	0.024756	LIN52
ENSG00000244165	19	10212214	10236048	49	9	51564	1.9636	0.024785	P2RY11
ENSG00000162592	1	3658962	3698209	146	23	51564	1.9632	0.024812	CCDC27
ENSG00000256762	17	44066616	44087060	116	4	51564	1.9631	0.024818	STH
ENSG00000187170	1	152670636	152691967	52	6	51564	1.963	0.024826	LCE4A
ENSG00000176769	10	132880654	133119984	1235	134	51564	1.9617	0.024898	TCERG1L
ENSG00000171815	5	140420979	140443512	33	10	51564	1.9616	0.024906	PCDHB1
ENSG00000119689	14	75338594	75380448	98	11	51564	1.9606	0.024962	DLST
ENSG00000158604	7	44607493	44631886	75	11	51564	1.9605	0.024969	TMED4
ENSG00000170382	1	204576298	204664861	213	28	51564	1.9605	0.024971	LRRN2
ENSG00000146802	7	112392437	112440647	72	8	51564	1.96	0.024995	TMEM168
ENSG00000240694	8	26352202	26381608	115	18	51564	1.9586	0.025081	PNMA2
ENSG00000150991	12	125386150	125411914	62	11	51564	1.9577	0.025132	UBC
ENSG00000159346	1	202899951	202937700	111	17	51564	1.9569	0.025181	ADIPOR1
ENSG00000138160	10	94343043	94425150	317	21	51564	1.9569	0.025181	KIF11
ENSG00000141858	19	14188652	14211848	22	8	51564	1.9568	0.025187	SAMD1
ENSG00000136869	9	120456610	120489149	81	17	51564	1.9567	0.025189	TLR4
ENSG00000119711	14	74513553	74561196	168	14	51564	1.9558	0.025244	ALDH6A1
ENSG00000186967	21	31859142	31879451	27	3	51564	1.9547	0.02531	KRTAP19-4
ENSG00000111052	12	81176299	81341704	469	34	51564	1.9527	0.02543	LIN7A
ENSG00000166359	19	33612996	33676701	191	23	51564	1.9526	0.025435	WDR88
ENSG00000167740	17	4036462	4100605	185	15	51564	1.9517	0.025488	CYB5D2
ENSG00000227268	10	89608918	89633194	33	9	51564	1.9513	0.025508	KLLN
ENSG00000126803	14	64992623	65019955	84	12	51564	1.951	0.025529	HSPA2
ENSG00000166006	12	75423857	75613648	478	37	51564	1.951	0.02553	KCNC2
ENSG00000146592	7	28328940	28875511	1687	163	51564	1.9505	0.025561	CREB5
ENSG00000075413	14	103841729	103980168	329	12	51564	1.9495	0.02562	MARK3
ENSG00000241399	2	160615364	160664753	152	18	51564	1.949	0.025646	CD302
ENSG00000174564	3	136655072	136739927	170	15	51564	1.9487	0.025668	IL20RB
ENSG00000151287	13	103408340	103436161	70	14	51564	1.9473	0.02575	TEX30
ENSG00000134107	3	5010801	5037008	77	15	51564	1.9473	0.025751	BHLHE40
ENSG00000138399	2	170376259	170440385	179	22	51564	1.9471	0.025762	FASTKD1
ENSG00000159713	16	67413712	67437438	42	7	51564	1.9465	0.025796	TPPP3
ENSG00000177025	19	58459805	58495902	111	11	51564	1.9459	0.025836	C19orf18
ENSG00000075131	15	66618544	66689084	194	27	51564	1.9456	0.025853	TIPIN
ENSG00000179841	14	64922217	64951221	64	9	51564	1.9455	0.025856	AKAP5
ENSG00000203907	6	74068278	74114856	85	15	51564	1.9437	0.025964	OOEP
ENSG00000079432	19	42762689	42809949	50	4	51564	1.9433	0.025988	CIC
ENSG00000070669	7	97471430	97511854	149	18	51564	1.9424	0.026044	ASNS
ENSG00000100121	22	22978780	23000368	24	3	51564	1.9423	0.026049	GGTLC2
ENSG00000139219	12	48356748	48408269	194	26	51564	1.9408	0.026142	COL2A1
ENSG00000133661	10	81687496	81752370	375	19	51564	1.9397	0.026209	SFTPD
ENSG00000119636	14	74476056	74559566	296	17	51564	1.9383	0.026295	CCDC176
ENSG00000244362	21	31923194	31943633	51	5	51564	1.9378	0.026321	KRTAP19-7
ENSG00000124006	2	220405451	220446581	94	15	51564	1.9366	0.026394	OBSL1
ENSG00000101557	18	148383	224629	161	20	51564	1.9355	0.026462	USP14
ENSG00000138646	4	89368268	89437314	38	10	51564	1.9353	0.026477	HERC5
ENSG00000174498	15	65609465	65680378	146	25	51564	1.934	0.026557	IGDCC3
ENSG00000267680	19	44588492	44622479	83	8	51564	1.9336	0.026579	ZNF224
ENSG00000106302	7	123459037	123527532	116	19	51564	1.9335	0.02659	HYAL4
ENSG00000164466	5	174894065	174966745	278	19	51564	1.9305	0.026771	SFXN1
ENSG00000130167	19	11396824	11447672	148	21	51564	1.9304	0.026777	TSPAN16
ENSG00000143947	2	55449039	55472989	74	16	51564	1.9304	0.026779	RPS27A
ENSG00000244038	1	20968270	20998000	102	13	51564	1.9295	0.026834	DDOST
ENSG00000178718	15	75236757	75259805	39	8	51564	1.9294	0.026842	RPP25
ENSG00000175182	3	184043714	184074063	80	21	51564	1.9275	0.02696	FAM131A
ENSG00000014641	2	63805743	63844331	66	10	51564	1.927	0.02699	MDH1
ENSG00000174948	3	154045461	154157504	292	24	51564	1.9261	0.027044	GPR149
ENSG00000206344	6	31155537	31181745	462	27	51564	1.9256	0.027077	HCG27
ENSG00000137872	15	47466298	48076420	1827	65	51564	1.9255	0.027086	SEMA6D
ENSG00000080503	9	2005342	2203624	707	101	51564	1.9235	0.027206	SMARCA2
ENSG00000106460	7	12240867	12292993	295	13	51564	1.9228	0.02725	TMEM106B
ENSG00000106976	9	130955658	131027527	152	23	51564	1.9212	0.027353	DNM1
ENSG00000204389	6	31773291	31795723	57	20	51564	1.9206	0.027389	HSPA1A
ENSG00000101190	20	61462467	61503115	162	18	51564	1.9206	0.027393	TCFL5
ENSG00000135932	2	231567560	231695790	243	25	51564	1.9205	0.027394	CAB39
ENSG00000248905	15	33047747	33496897	2014	136	51564	1.9202	0.027417	FMN1
ENSG00000162772	1	212728676	212804119	266	38	51564	1.9199	0.027438	ATF3
ENSG00000169193	7	23626998	23694327	101	14	51564	1.9198	0.027444	CCDC126
ENSG00000147419	8	27580835	27640170	211	14	51564	1.919	0.027492	CCDC25
ENSG00000124588	6	2978221	3029996	334	28	51564	1.9184	0.02753	NQO2
ENSG00000146701	7	75667369	75706826	108	12	51564	1.9169	0.027628	MDH2
ENSG00000172349	15	81441916	81615104	441	36	51564	1.9156	0.027708	IL16
ENSG00000163510	2	180799603	180881840	217	19	51564	1.9149	0.027752	CWC22
ENSG00000100448	14	25032728	25055466	64	11	51564	1.9149	0.027753	CTSG
ENSG00000221978	1	1311091	1344708	85	10	51564	1.9143	0.027788	CCNL2
ENSG00000163807	3	44769153	44813154	60	11	51564	1.9141	0.027804	KIAA1143
ENSG00000198554	14	55395668	55503823	229	17	51564	1.9133	0.027858	WDHD1
ENSG00000170236	15	50782759	50848905	212	21	51564	1.9128	0.027887	USP50
ENSG00000215545	20	29881015	29906388	70	12	51564	1.9122	0.027923	DEFB116
ENSG00000101443	20	44088346	44120172	112	18	51564	1.9091	0.028123	WFDC2
ENSG00000153989	6	117986665	118041803	138	26	51564	1.9088	0.028144	NUS1
ENSG00000160200	21	44463301	44507053	203	28	51564	1.9079	0.028205	CBS
ENSG00000168135	22	38812332	38861205	142	27	51564	1.9076	0.028219	KCNJ4
ENSG00000148123	9	103780991	104097417	989	67	51564	1.9063	0.028304	LPPR1
ENSG00000169213	1	52363628	52466436	233	25	51564	1.9056	0.028351	RAB3B
ENSG00000161610	17	40326078	40347470	15	9	51564	1.905	0.028389	HCRT
ENSG00000104356	8	99119525	99182062	249	28	51564	1.9038	0.028466	POP1
ENSG00000088930	20	21273942	21380463	206	18	51564	1.9034	0.028497	XRN2
ENSG00000168303	7	40155622	40184258	33	8	51564	1.9032	0.028507	MPLKIP
ENSG00000091137	7	107291080	107368254	135	24	51564	1.9026	0.028544	SLC26A4
ENSG00000156256	21	30386950	30436809	63	11	51564	1.9023	0.028568	USP16
ENSG00000112167	6	39061840	39092965	78	18	51564	1.9019	0.028589	SAYSD1
ENSG00000053918	11	2455914	2880339	1139	146	51564	1.9011	0.028641	KCNQ1
ENSG00000109756	4	160015330	160291321	490	36	51564	1.9003	0.028697	RAPGEF2
ENSG00000196542	3	161052580	161100668	198	23	51564	1.8998	0.028727	SPTSSB
ENSG00000119004	2	204093663	204173009	160	17	51564	1.8997	0.028733	CYP20A1
ENSG00000147604	8	74192506	74218024	74	11	51564	1.8992	0.028771	RPL7
ENSG00000177106	11	684438	737727	198	36	51564	1.899	0.028783	EPS8L2
ENSG00000203908	6	74062400	74083894	53	12	51564	1.8982	0.028833	KHDC3L
ENSG00000178397	7	6359040	6398612	159	24	51564	1.8975	0.028881	FAM220A
ENSG00000108423	17	57926851	57980304	98	11	51564	1.8967	0.028937	TUBD1
ENSG00000204538	6	31095313	31117127	244	34	51564	1.8963	0.028958	PSORS1C2
ENSG00000048342	4	15461489	15613180	336	35	51564	1.8945	0.029081	CC2D2A
ENSG00000213145	14	105942654	105965284	22	9	51564	1.8944	0.029088	CRIP1
ENSG00000204424	6	31664640	31695581	76	21	51564	1.8922	0.029231	LY6G6F
ENSG00000106772	9	79216292	79531003	942	78	51564	1.8919	0.029255	PRUNE2
ENSG00000146192	6	36963422	37006846	185	31	51564	1.8915	0.02928	FGD2
ENSG00000158825	1	20905441	20955401	241	25	51564	1.8911	0.029307	CDA
ENSG00000070831	1	22369120	22429437	157	20	51564	1.8907	0.029335	CDC42
ENSG00000198793	1	11156592	11332564	359	9	51564	1.8903	0.029356	MTOR
ENSG00000138813	4	100422161	100473460	214	27	51564	1.8894	0.029417	C4orf17
ENSG00000153707	9	8304246	10622723	10483	475	51564	1.8867	0.029598	PTPRD
ENSG00000066379	6	30016676	30042686	170	18	51564	1.8864	0.029618	ZNRD1
ENSG00000205186	8	82360576	82383814	71	7	51564	1.8858	0.029664	FABP9
ENSG00000147457	8	23091150	23129512	153	26	51564	1.8848	0.029727	CHMP7
ENSG00000007202	17	26931458	26982472	39	14	51564	1.8842	0.029767	KIAA0100
ENSG00000174606	1	213155524	213199168	68	11	51564	1.8842	0.029768	ANGEL2
ENSG00000119673	14	74024324	74052357	120	21	51564	1.8842	0.029769	ACOT2
ENSG00000064218	9	966964	1001731	113	16	51564	1.8842	0.02977	DMRT3
ENSG00000143870	2	10913517	10988103	480	26	51564	1.8835	0.029819	PDIA6
ENSG00000125726	19	6573194	6614114	163	28	51564	1.8826	0.029874	CD70
ENSG00000120784	19	38094650	38193238	198	23	51564	1.882	0.02992	ZFP30
ENSG00000106330	7	100199725	100223007	42	8	51564	1.8815	0.029953	MOSPD3
ENSG00000180660	13	36037926	36060832	46	14	51564	1.8815	0.029954	MAB21L1
ENSG00000130816	19	10234021	10351962	234	27	51564	1.8812	0.029971	DNMT1
ENSG00000151881	5	43434354	43493995	161	14	51564	1.8808	0.029997	C5orf28
ENSG00000147885	9	21206372	21227310	132	8	51564	1.8807	0.030007	IFNA16
ENSG00000176834	12	118491398	118583831	306	46	51564	1.88	0.030054	VSIG10
ENSG00000198185	20	45119701	45152198	60	9	51564	1.8791	0.030113	ZNF334
ENSG00000149781	11	63964150	64001354	78	18	51564	1.8782	0.030175	FERMT3
ENSG00000184394	14	20601895	20622821	44	8	51564	1.8776	0.030216	OR4N5
ENSG00000164627	6	39287766	39703181	1184	69	51564	1.8772	0.030248	KIF6
ENSG00000171824	1	11116675	11169938	140	6	51564	1.8769	0.030265	EXOSC10
ENSG00000205209	19	35074234	35176604	431	30	51564	1.8768	0.030271	SCGB2B2
ENSG00000172260	1	71851623	72758417	1869	92	51564	1.8759	0.030332	NEGR1
ENSG00000125378	14	54406454	54435479	83	19	51564	1.8738	0.030477	BMP4
ENSG00000174145	4	37235842	37461087	747	74	51564	1.8721	0.030596	KIAA1239
ENSG00000250641	6	31664681	31695695	77	22	51564	1.8717	0.030622	MEGT1
ENSG00000158828	1	20949948	20988004	139	15	51564	1.8717	0.030625	PINK1
ENSG00000196814	9	129079128	129279320	549	35	51564	1.8715	0.03064	MVB12B
ENSG00000141527	17	78133791	78193130	222	39	51564	1.8712	0.03066	CARD14
ENSG00000116544	1	35321037	35405186	124	34	51564	1.8707	0.030694	DLGAP3
ENSG00000114166	3	20071515	20205896	558	33	51564	1.8694	0.030785	KAT2B
ENSG00000132321	2	237222794	237426185	365	20	51564	1.869	0.03081	IQCA1
ENSG00000054654	14	64309683	64703165	1017	51	51564	1.8687	0.030833	SYNE2
ENSG00000174417	8	110088850	110141813	155	18	51564	1.8683	0.030862	TRHR
ENSG00000175048	6	157792165	158109178	1164	85	51564	1.8681	0.030876	ZDHHC14
ENSG00000198892	1	201847808	201871434	37	12	51564	1.8667	0.030975	SHISA4
ENSG00000021852	1	57384883	57441813	219	33	51564	1.8664	0.030991	C8B
ENSG00000165659	13	72002098	72451330	595	61	51564	1.8658	0.031032	DACH1
ENSG00000197579	9	32530542	32562551	54	10	51564	1.8651	0.031083	TOPORS
ENSG00000187726	11	73651364	73691411	128	19	51564	1.8639	0.031169	DNAJB13
ENSG00000258986	14	104931015	105081984	503	34	51564	1.8637	0.031185	TMEM179
ENSG00000178974	14	55728021	55838636	324	15	51564	1.8632	0.031215	FBXO34
ENSG00000197208	5	131620136	131689899	185	14	51564	1.8631	0.031222	SLC22A4
ENSG00000166046	12	106685707	106750793	157	20	51564	1.8625	0.031266	TCP11L2
ENSG00000075702	19	36535783	36606008	181	22	51564	1.8623	0.03128	WDR62
ENSG00000181649	11	2939503	2960685	56	14	51564	1.8612	0.031356	PHLDA2
ENSG00000100883	14	35441163	35508773	271	15	51564	1.8599	0.031449	SRP54
ENSG00000087274	4	2835584	2941803	201	27	51564	1.8593	0.031491	ADD1
ENSG00000197375	5	131695444	131741306	125	12	51564	1.8584	0.031554	SLC22A5
ENSG00000128563	7	101994319	102077123	151	11	51564	1.8579	0.031594	PRKRIP1
ENSG00000134996	9	77693459	77772181	290	30	51564	1.8569	0.031664	OSTF1
ENSG00000129559	14	24676058	24711660	58	17	51564	1.8567	0.031674	NEDD8
ENSG00000186350	9	137198944	137342431	425	35	51564	1.8567	0.031679	RXRA
ENSG00000157150	3	12184551	12210851	72	14	51564	1.8563	0.031702	TIMP4
ENSG00000197591	1	247994199	248015254	104	12	51564	1.8558	0.031738	OR11L1
ENSG00000179930	1	182013705	182040847	70	8	51564	1.8556	0.031756	ZNF648
ENSG00000163687	3	58167984	58210424	147	20	51564	1.8551	0.031794	DNASE1L3
ENSG00000182628	17	57177312	57242630	79	13	51564	1.8547	0.031817	SKA2
ENSG00000166398	19	34735442	34856491	271	18	51564	1.8545	0.03183	KIAA0355
ENSG00000203880	20	62877094	62936855	125	17	51564	1.8536	0.031899	PCMTD2
ENSG00000163512	3	28346494	28400618	72	10	51564	1.8529	0.031951	AZI2
ENSG00000255633	6	62274008	62294534	154	11	51564	1.8524	0.031983	MTRNR2L9
ENSG00000217236	2	175189674	175213220	63	17	51564	1.8513	0.032062	SP9
ENSG00000182950	15	76006318	76030029	43	5	51564	1.8497	0.032178	ODF3L1
ENSG00000168137	3	9429299	9530924	193	21	51564	1.8497	0.032179	SETD5
ENSG00000115464	2	61404598	61707904	667	29	51564	1.8495	0.032196	USP34
ENSG00000110628	11	2910951	2956476	147	35	51564	1.8494	0.032199	SLC22A18
ENSG00000109099	17	15123095	15178643	119	16	51564	1.8493	0.032205	PMP22
ENSG00000105647	19	18253928	18291350	90	15	51564	1.8485	0.032262	PIK3R2
ENSG00000116745	1	68884505	68925642	125	19	51564	1.8476	0.032333	RPE65
ENSG00000141540	17	72199653	72268155	202	27	51564	1.8475	0.032338	TTYH2
ENSG00000105146	19	57732377	57756916	93	13	51564	1.8471	0.032366	AURKC
ENSG00000261603	3	46751073	46787919	158	11	51564	1.8465	0.032413	PRSS46
ENSG00000114670	3	130735694	131079309	766	29	51564	1.8464	0.032418	NEK11
ENSG00000161298	19	37085719	37129499	71	10	51564	1.8463	0.032424	ZNF382
ENSG00000104872	19	49939555	49966754	77	7	51564	1.8454	0.032486	PIH1D1
ENSG00000104888	19	49922658	49955617	60	10	51564	1.8444	0.032561	SLC17A7
ENSG00000169981	3	44680219	44712283	34	11	51564	1.8444	0.032562	ZNF35
ENSG00000127824	2	220104433	220152892	95	11	51564	1.8441	0.032581	TUBA4A
ENSG00000103966	15	42180950	42274776	279	31	51564	1.8436	0.032619	EHD4
ENSG00000188868	19	12418291	12454534	61	6	51564	1.8431	0.032654	ZNF563
ENSG00000111652	12	6822907	6851041	124	16	51564	1.8429	0.032673	COPS7A
ENSG00000144792	3	44609715	44651186	87	11	51564	1.8423	0.032713	ZNF660
ENSG00000180479	19	38035684	38095673	116	14	51564	1.8419	0.032742	ZNF571
ENSG00000145741	5	72784233	72811460	86	6	51564	1.8412	0.032797	BTF3
ENSG00000160767	1	155206996	155235274	44	4	51564	1.8408	0.032827	FAM189B
ENSG00000167721	17	2215797	2250801	57	14	51564	1.8397	0.032908	TSR1
ENSG00000165072	9	72648497	72851886	600	19	51564	1.8397	0.03291	MAMDC2
ENSG00000048540	12	16691307	16773528	95	29	51564	1.8394	0.032931	LMO3
ENSG00000069424	1	6041526	6171253	333	45	51564	1.8392	0.032944	KCNAB2
ENSG00000143486	1	206734620	206795904	189	25	51564	1.839	0.032955	EIF2D
ENSG00000162972	2	200810040	200883263	139	21	51564	1.8368	0.033118	C2orf47
ENSG00000101310	20	18478137	18552059	270	15	51564	1.8365	0.033142	SEC23B
ENSG00000086232	7	6051881	6108861	232	26	51564	1.8363	0.033155	EIF2AK1
ENSG00000189283	3	59725036	61247133	6513	366	51564	1.8355	0.033214	FHIT
ENSG00000188629	19	9425021	9503293	160	8	51564	1.8334	0.033375	ZNF177
ENSG00000115425	2	216851052	216957678	325	39	51564	1.8331	0.033392	PECR
ENSG00000172840	16	66902492	66939657	76	11	51564	1.8331	0.033396	PDP2
ENSG00000124159	20	43912085	43947169	107	14	51564	1.8329	0.033407	MATN4
ENSG00000203791	10	126426718	126490439	117	14	51564	1.8324	0.033444	METTL10
ENSG00000132031	2	20181872	20222455	100	18	51564	1.8319	0.033483	MATN3
ENSG00000160951	19	14573278	14596174	111	21	51564	1.8314	0.033517	PTGER1
ENSG00000147465	8	37991167	38018783	19	7	51564	1.8314	0.033522	STAR
ENSG00000100453	14	25090160	25113473	74	13	51564	1.8303	0.0336	GZMB
ENSG00000197483	19	55977699	56005854	97	21	51564	1.83	0.033626	ZNF628
ENSG00000004700	12	21611845	21664603	231	26	51564	1.8293	0.03368	RECQL
ENSG00000187189	6	116561151	116585261	63	10	51564	1.8267	0.033874	TSPYL4
ENSG00000152778	10	91164343	91190758	86	15	51564	1.8265	0.033887	IFIT5
ENSG00000270011	19	9424850	9503293	161	8	51564	1.8262	0.033909	ZNF559-ZNF177
ENSG00000153443	16	4648884	4675028	92	9	51564	1.826	0.033926	UBALD1
ENSG00000159708	16	67350701	67429106	132	11	51564	1.8257	0.033945	LRRC36
ENSG00000142186	11	65282548	65316175	33	10	51564	1.825	0.034	SCYL1
ENSG00000148803	10	135158658	135181529	91	8	51564	1.8247	0.034021	FUOM
ENSG00000172554	2	936554	1381385	1949	66	51564	1.8237	0.034102	SNTG2
ENSG00000066813	16	20537548	20597749	132	12	51564	1.8235	0.034113	ACSM2B
ENSG00000111817	6	116565336	116772424	503	38	51564	1.8233	0.034128	DSE
ENSG00000184640	17	75266651	75506678	721	74	51564	1.8232	0.034135	2009-09-01
ENSG00000179914	1	160836329	160864960	105	5	51564	1.8229	0.034156	ITLN1
ENSG00000137809	15	68584050	68734501	578	59	51564	1.8225	0.034186	ITGA11
ENSG00000122254	16	22815498	22937659	383	55	51564	1.8222	0.034214	HS3ST2
ENSG00000096401	6	44345262	44428163	197	30	51564	1.8217	0.034249	CDC5L
ENSG00000129538	14	21259387	21281437	74	19	51564	1.8215	0.034267	RNASE1
ENSG00000101247	20	13755596	13809067	150	24	51564	1.8201	0.034373	NDUFAF5
ENSG00000141378	17	57741997	57794987	66	10	51564	1.8199	0.034387	PTRH2
ENSG00000240053	6	31627944	31651553	70	18	51564	1.8198	0.034398	LY6G5B
ENSG00000198342	19	12450185	12486719	38	11	51564	1.8194	0.034428	ZNF442
ENSG00000145919	5	173024517	173053663	89	10	51564	1.8192	0.034442	BOD1
ENSG00000186977	21	31863975	31884435	28	2	51564	1.8185	0.034495	KRTAP19-5
ENSG00000029725	17	5175558	5299129	436	26	51564	1.8184	0.034499	RABEP1
ENSG00000105499	19	48541100	48624074	388	49	51564	1.8183	0.034507	PLA2G4C
ENSG00000019549	8	49820249	49844299	30	12	51564	1.8177	0.034558	SNAI2
ENSG00000117505	1	93801445	93845055	85	9	51564	1.8172	0.034594	DR1
ENSG00000171160	10	99364310	99403344	82	12	51564	1.8169	0.034616	MORN4
ENSG00000162928	2	61234360	61289125	92	18	51564	1.8161	0.034675	PEX13
ENSG00000213658	16	28986147	29012104	44	10	51564	1.8154	0.034728	LAT
ENSG00000166704	19	58478421	58524717	163	12	51564	1.815	0.034764	ZNF606
ENSG00000227151	13	57724766	57747787	4	2	51564	1.8136	0.03487	PRR20D
ENSG00000168005	11	63570860	63605190	66	12	51564	1.8126	0.034945	C11orf84
ENSG00000185338	16	11338262	11360036	72	13	51564	1.8124	0.034965	SOCS1
ENSG00000164399	5	131386222	131408897	44	7	51564	1.8109	0.035082	IL3
ENSG00000172594	6	123100315	123140865	108	26	51564	1.8104	0.035117	SMPDL3A
ENSG00000198498	4	164405594	164451691	102	10	51564	1.8103	0.035124	TMA16
ENSG00000233280	3	97530884	97604132	92	11	51564	1.8101	0.035143	CRYBG3
ENSG00000154518	2	176030986	176059335	78	9	51564	1.8098	0.035165	ATP5G3
ENSG00000163377	3	68770917	68991761	666	29	51564	1.8095	0.035187	FAM19A4
ENSG00000167136	9	131570753	131594956	81	8	51564	1.8082	0.035291	ENDOG
ENSG00000198346	19	53960989	54016950	302	43	51564	1.8081	0.035294	ZNF813
ENSG00000212938	21	31954759	31975394	35	6	51564	1.8081	0.035297	KRTAP6-3
ENSG00000136231	7	23339828	23520086	384	43	51564	1.8068	0.035397	IGF2BP3
ENSG00000125910	19	3162344	3190329	75	16	51564	1.806	0.035459	S1PR4
ENSG00000180777	18	14718271	14862737	283	13	51564	1.8059	0.035468	ANKRD30B
ENSG00000129744	11	3656358	3695646	145	25	51564	1.8029	0.035705	ART1
ENSG00000176720	2	242488136	242523546	127	26	51564	1.8027	0.03572	BOK
ENSG00000188321	19	9424448	9471838	101	7	51564	1.802	0.03577	ZNF559
ENSG00000175764	9	124574207	124865885	1014	57	51564	1.802	0.035776	TTLL11
ENSG00000121039	8	74196847	74247516	128	18	51564	1.8017	0.035796	RDH10
ENSG00000100253	22	50915213	50939077	76	28	51564	1.8007	0.035873	MIOX
ENSG00000090971	19	55986371	56008935	79	17	51564	1.8005	0.03589	NAT14
ENSG00000167925	17	40330817	40356531	17	9	51564	1.8003	0.035908	GHDC
ENSG00000053254	14	89581215	90095493	1415	159	51564	1.7993	0.035984	FOXN3
ENSG00000089775	14	64905824	64981931	187	16	51564	1.7991	0.036005	ZBTB25
ENSG00000178951	19	4034362	4076943	98	16	51564	1.7988	0.036024	ZBTB7A
ENSG00000159217	17	47064774	47143012	132	18	51564	1.798	0.036085	IGF2BP1
ENSG00000187094	3	42289317	42317699	63	14	51564	1.7966	0.036202	CCK
ENSG00000152818	6	144596837	145184170	1221	79	51564	1.7959	0.036252	UTRN
ENSG00000134986	5	110988318	111343161	1004	61	51564	1.7956	0.036283	NREP
ENSG00000198887	9	72863937	72979804	292	16	51564	1.795	0.036327	SMC5
ENSG00000141034	17	17932606	17981718	82	6	51564	1.7949	0.036336	GID4
ENSG00000143520	1	152311211	152342482	41	5	51564	1.7948	0.03634	FLG2
ENSG00000197385	3	32013263	32043120	115	11	51564	1.7944	0.036376	ZNF860
ENSG00000134668	1	32246023	32291652	85	17	51564	1.7943	0.036384	SPOCD1
ENSG00000152595	4	88732563	88777969	198	27	51564	1.7941	0.036396	MEPE
ENSG00000091436	2	173930163	174142738	707	46	51564	1.794	0.036406	MLTK
ENSG00000186930	21	31960909	31981219	35	5	51564	1.7937	0.036428	KRTAP6-2
ENSG00000110446	11	60694556	60730002	116	18	51564	1.7935	0.036449	SLC15A3
ENSG00000204388	6	31785512	31808031	72	24	51564	1.7929	0.036497	HSPA1B
ENSG00000154734	21	28198066	28227728	104	23	51564	1.7927	0.036507	ADAMTS1
ENSG00000104312	8	90759975	90813291	128	13	51564	1.791	0.036648	RIPK2
ENSG00000087157	17	76364721	76431195	296	17	51564	1.79	0.036729	PGS1
ENSG00000186925	21	31903854	31924183	39	4	51564	1.7899	0.036739	KRTAP19-6
ENSG00000162878	2	42265160	42295668	121	11	51564	1.7891	0.0368	PKDCC
ENSG00000174446	15	66772473	66800151	75	14	51564	1.7887	0.036832	SNAPC5
ENSG00000181867	5	121177650	121198519	53	14	51564	1.7883	0.036863	FTMT
ENSG00000078328	16	6059095	7773340	10327	478	51564	1.7883	0.036865	RBFOX1
ENSG00000112320	6	107801162	107991357	373	43	51564	1.7875	0.036932	SOBP
ENSG00000081923	18	55303658	55480333	546	58	51564	1.7872	0.036956	ATP8B1
ENSG00000122729	9	32374618	32464767	229	36	51564	1.7869	0.036979	ACO1
ENSG00000140993	16	3338832	3365729	33	5	51564	1.7864	0.037016	TIGD7
ENSG00000142798	1	22138738	22273790	406	37	51564	1.7857	0.037076	HSPG2
ENSG00000177628	1	155194243	155224490	57	5	51564	1.7852	0.037115	GBA
ENSG00000125458	17	73116320	73137890	37	6	51564	1.7843	0.037186	NT5C
ENSG00000089123	20	13236709	13629587	1035	61	51564	1.7833	0.037269	TASP1
ENSG00000106080	7	30040203	30076300	63	8	51564	1.7832	0.03728	FKBP14
ENSG00000213722	6	31684815	31708394	45	15	51564	1.783	0.037295	DDAH2
ENSG00000198298	10	44091855	44123351	117	20	51564	1.7827	0.037317	ZNF485
ENSG00000049283	17	48599904	48631111	121	21	51564	1.7825	0.037331	EPN3
ENSG00000114867	3	184022283	184063146	69	17	51564	1.7823	0.037351	EIF4G1
ENSG00000125877	20	3179514	3214516	137	20	51564	1.7797	0.037562	ITPA
ENSG00000141551	17	80186899	80241607	60	20	51564	1.7796	0.037568	CSNK1D
ENSG00000205309	17	17196649	17260977	205	27	51564	1.779	0.037624	NT5M
ENSG00000103184	16	4998318	5079159	385	33	51564	1.7789	0.037629	SEC14L5
ENSG00000169062	13	115037059	115081283	110	16	51564	1.7788	0.037634	UPF3A
ENSG00000139668	13	52148644	52346171	264	27	51564	1.7781	0.03769	WDFY2
ENSG00000237521	19	9351606	9372820	69	8	51564	1.7777	0.037724	OR7E24
ENSG00000108443	17	57960447	58037925	114	12	51564	1.7758	0.037881	RPS6KB1
ENSG00000116521	1	155215770	155242221	39	3	51564	1.7758	0.037884	SCAMP3
ENSG00000105825	7	93504709	93530303	104	10	51564	1.7751	0.037941	TFPI2
ENSG00000243207	19	10206899	10235456	55	11	51564	1.7741	0.038026	PPAN-P2RY11
ENSG00000130810	19	10206965	10235414	55	11	51564	1.7741	0.038026	PPAN
ENSG00000152454	19	58442201	58469043	55	8	51564	1.7738	0.038045	ZNF256
ENSG00000143627	1	155249630	155281225	49	5	51564	1.7737	0.038057	PKLR
ENSG00000125888	20	17664317	17726516	228	29	51564	1.7735	0.038076	BANF2
ENSG00000197122	20	35963088	36044453	189	31	51564	1.7733	0.038093	SRC
ENSG00000151090	3	24148651	24546773	1179	126	51564	1.7731	0.038109	THRB
ENSG00000149506	11	60625035	60653166	65	12	51564	1.7729	0.038122	ZP1
ENSG00000153902	19	35605417	35643355	89	9	51564	1.7726	0.038149	LGI4
ENSG00000171862	10	89612870	89741687	169	34	51564	1.7717	0.038223	PTEN
ENSG00000088727	3	47259516	47334941	78	11	51564	1.7709	0.038286	KIF9
ENSG00000244355	6	31673133	31695581	53	16	51564	1.7703	0.03834	LY6G6D
ENSG00000205078	16	77223294	77257112	197	21	51564	1.7703	0.038341	SYCE1L
ENSG00000187733	1	104283028	104311312	16	6	51564	1.7697	0.038386	AMY1C
ENSG00000172232	19	815097	842017	124	21	51564	1.7696	0.038398	AZU1
ENSG00000083454	17	3565493	3609698	132	22	51564	1.7693	0.038425	P2RX5
ENSG00000163081	2	223152866	223179936	45	17	51564	1.7687	0.038475	CCDC140
ENSG00000165152	9	104225453	104305819	263	28	51564	1.7686	0.038481	TMEM246
ENSG00000164171	5	52275156	52400609	478	35	51564	1.7686	0.038484	ITGA2
ENSG00000170142	3	23837394	23942807	223	28	51564	1.7678	0.038548	UBE2E1
ENSG00000153446	16	5084123	5126111	114	25	51564	1.7676	0.038561	C16orf89
ENSG00000181023	11	5747681	5768768	105	12	51564	1.7669	0.038619	OR56B1
ENSG00000160789	1	156042364	156119880	182	17	51564	1.7663	0.038676	LMNA
ENSG00000175643	16	11333476	11455619	525	24	51564	1.7656	0.038728	RMI2
ENSG00000157881	1	2429972	2468039	95	12	51564	1.7654	0.038752	PANK4
ENSG00000163285	4	46027786	46136098	342	20	51564	1.7643	0.038838	GABRG1
ENSG00000214042	9	21191468	21212204	131	12	51564	1.764	0.038868	IFNA7
ENSG00000169181	16	27788850	28084830	955	102	51564	1.7637	0.038891	GSG1L
ENSG00000163239	1	154464695	154530623	180	11	51564	1.7636	0.038897	TDRD10
ENSG00000204444	6	31610193	31635987	85	21	51564	1.7633	0.038922	APOM
ENSG00000183527	21	40536695	40565777	103	11	51564	1.7632	0.038937	PSMG1
ENSG00000198546	10	135111979	135176033	172	18	51564	1.7623	0.039007	ZNF511
ENSG00000257341	14	105943536	105968604	25	10	51564	1.7617	0.039058	CRIP1
ENSG00000182952	6	26528633	26556482	67	7	51564	1.7614	0.039087	HMGN4
ENSG00000165030	9	94161327	94196144	97	22	51564	1.7613	0.039092	NFIL3
ENSG00000165264	9	32542997	32583160	76	13	51564	1.7609	0.039128	NDUFB6
ENSG00000115138	2	25373722	25401772	61	15	51564	1.7608	0.039137	POMC
ENSG00000104695	8	30621973	30681830	142	13	51564	1.7594	0.039251	PPP2CB
ENSG00000136444	17	48546161	48573336	61	12	51564	1.7593	0.039266	RSAD1
ENSG00000164754	8	117848174	117897105	123	12	51564	1.7586	0.039319	RAD21
ENSG00000184724	21	31975750	31996249	33	3	51564	1.7579	0.039382	KRTAP6-1
ENSG00000159445	1	151836060	151892284	126	11	51564	1.7574	0.039428	THEM4
ENSG00000154265	17	67230452	67333385	206	21	51564	1.7573	0.039433	ABCA5
ENSG00000231887	12	11023610	11046854	66	4	51564	1.7572	0.039442	PRH1
ENSG00000124257	20	44507264	44529926	53	9	51564	1.7567	0.039487	NEURL2
ENSG00000149634	20	44505128	44526274	53	8	51564	1.7564	0.03951	SPATA25
ENSG00000057657	6	106524195	106567814	78	21	51564	1.7563	0.039519	PRDM1
ENSG00000089091	20	18354011	18457925	329	26	51564	1.7562	0.039525	DZANK1
ENSG00000165828	10	135150650	135176187	102	9	51564	1.7561	0.039533	PRAP1
ENSG00000110619	11	3012152	3088843	226	20	51564	1.7555	0.039587	CARS
ENSG00000198189	4	88247762	88322538	229	25	51564	1.7551	0.039624	HSD17B11
ENSG00000155827	9	104286133	104335622	120	22	51564	1.7549	0.039636	RNF20
ENSG00000105856	7	106799406	106852974	95	8	51564	1.7548	0.039646	HBP1
ENSG00000157216	1	54681105	54889152	568	76	51564	1.7547	0.039657	SSBP3
ENSG00000164022	4	107226701	107280383	117	11	51564	1.7543	0.039692	AIMP1
ENSG00000138759	4	78968724	79475423	1774	51	51564	1.7542	0.039694	FRAS1
ENSG00000118702	20	35869489	35900238	75	15	51564	1.7531	0.039791	GHRH
ENSG00000072310	17	17703713	17750325	69	6	51564	1.7508	0.039992	SREBF1
ENSG00000116731	1	14016693	14161574	417	32	51564	1.7505	0.040014	PRDM2
ENSG00000127884	10	135165984	135197193	109	13	51564	1.7499	0.040065	ECHS1
ENSG00000147586	8	80820952	80952524	162	17	51564	1.7495	0.040099	MRPS28
ENSG00000149577	11	117039449	117078160	114	15	51564	1.7495	0.040105	SIDT2
ENSG00000125482	9	135241008	135292209	96	14	51564	1.7485	0.040191	TTF1
ENSG00000113578	5	141961743	142087617	398	63	51564	1.7477	0.040257	FGF1
ENSG00000196724	19	58423252	58456761	65	10	51564	1.7477	0.040262	ZNF418
ENSG00000173338	11	65350326	65373467	51	8	51564	1.7474	0.040284	KCNK7
ENSG00000117697	1	212889495	212975124	380	15	51564	1.7469	0.040326	NSL1
ENSG00000136305	14	24764302	24790636	53	9	51564	1.7467	0.040348	CIDEB
ENSG00000130294	2	241643181	241769725	361	45	51564	1.7466	0.040351	KIF1A
ENSG00000116584	1	155906630	155986861	101	12	51564	1.7464	0.040373	ARHGEF2
ENSG00000172244	5	43476803	43525247	119	13	51564	1.7459	0.040418	C5orf34
ENSG00000145681	5	82923624	83027432	271	36	51564	1.7458	0.040419	HAPLN1
ENSG00000181754	1	110036797	110062360	61	10	51564	1.7458	0.040425	AMIGO1
ENSG00000163975	3	196705492	196766687	160	34	51564	1.7457	0.040432	MFI2
ENSG00000074054	2	122085352	122417163	774	18	51564	1.7456	0.040444	CLASP1
ENSG00000115649	2	220026619	220052828	57	7	51564	1.7452	0.040478	CNPPD1
ENSG00000165417	14	81631796	81697721	118	16	51564	1.7442	0.040564	GTF2A1
ENSG00000163743	4	76394247	76449974	107	11	51564	1.7441	0.040573	RCHY1
ENSG00000087116	5	178527852	178782431	922	124	51564	1.7435	0.040625	ADAMTS2
ENSG00000089154	12	120555007	120642513	117	10	51564	1.7434	0.04063	GCN1L1
ENSG00000204536	6	31100216	31136015	346	29	51564	1.7432	0.040647	CCHCR1
ENSG00000182013	19	46959748	46984820	124	16	51564	1.7432	0.040648	PNMAL1
ENSG00000006118	11	60681935	60714631	83	9	51564	1.7427	0.04069	TMEM132A
ENSG00000250254	4	37952056	37972746	79	11	51564	1.7423	0.040724	PTTG2
ENSG00000112559	6	41594620	41631984	144	34	51564	1.7423	0.040726	MDFI
ENSG00000182256	15	27206429	27788373	1674	162	51564	1.7416	0.040792	GABRG3
ENSG00000128513	7	124452440	124580037	408	11	51564	1.7413	0.040815	POT1
ENSG00000164037	4	103796205	103950896	303	9	51564	1.7412	0.040822	SLC9B1
ENSG00000175575	11	73577744	73648790	195	19	51564	1.7403	0.040905	PAAF1
ENSG00000072849	17	5364571	5400131	128	13	51564	1.7403	0.040906	DERL2
ENSG00000243667	2	68340068	68394692	102	13	51564	1.7394	0.040985	WDR92
ENSG00000132631	20	18784370	18805033	73	20	51564	1.7393	0.040992	SCP2D1
ENSG00000162383	1	53542855	53618289	377	38	51564	1.7385	0.041063	SLC1A7
ENSG00000150455	11	126142960	126178740	104	18	51564	1.7369	0.041205	TIRAP
ENSG00000196335	7	23739786	23882132	518	26	51564	1.7368	0.041208	STK31
ENSG00000120215	9	5880802	5920606	84	14	51564	1.7363	0.041253	MLANA
ENSG00000070756	8	101688044	101745037	106	9	51564	1.7352	0.041352	PABPC1
ENSG00000130844	19	54014235	54093523	399	33	51564	1.7342	0.041439	ZNF331
ENSG00000011485	19	46840251	46906238	182	29	51564	1.7342	0.041445	PPP5C
ENSG00000166363	11	6856883	6877936	128	7	51564	1.7341	0.041447	OR10A5
ENSG00000125864	20	17464550	17559865	310	57	51564	1.7341	0.041453	BFSP1
ENSG00000251258	6	112658532	112682498	59	11	51564	1.734	0.041456	RFPL4B
ENSG00000213906	14	24764940	24791259	55	9	51564	1.733	0.041551	LTB4R2
ENSG00000126822	14	65160820	65223610	122	17	51564	1.7328	0.04157	PLEKHG3
ENSG00000115368	2	190296159	190350291	233	9	51564	1.7327	0.041572	WDR75
ENSG00000175906	17	41466327	41488505	52	8	51564	1.7322	0.041617	ARL4D
ENSG00000167487	19	18737775	18791309	161	22	51564	1.7317	0.041665	KLHL26
ENSG00000165424	10	81132081	81215383	333	47	51564	1.7317	0.041666	ZCCHC24
ENSG00000105085	19	16675718	16749873	131	15	51564	1.7299	0.041824	MED26
ENSG00000125816	20	21366005	21388666	39	10	51564	1.7293	0.041874	NKX2-4
ENSG00000107242	9	71310575	71634092	934	48	51564	1.7291	0.041896	PIP5K1B
ENSG00000101546	18	77784358	77816397	123	12	51564	1.7274	0.042047	RBFA
ENSG00000095752	19	55865757	55891831	82	16	51564	1.7269	0.042097	IL11
ENSG00000183657	3	171499580	171537714	128	15	51564	1.7261	0.042161	PP13439
ENSG00000166123	16	46908290	46975209	72	14	51564	1.7261	0.042164	GPT2
ENSG00000188243	13	76089350	76133575	123	16	51564	1.7258	0.042192	COMMD6
ENSG00000161905	17	4524197	4555589	79	21	51564	1.7257	0.042204	ALOX15
ENSG00000107611	10	16855963	17181830	1253	84	51564	1.7254	0.042225	CUBN
ENSG00000112232	6	62379865	63006132	1554	39	51564	1.7252	0.042249	KHDRBS2
ENSG00000175854	9	131027658	131061269	59	8	51564	1.7248	0.042284	SWI5
ENSG00000182521	14	55870259	55933444	272	15	51564	1.7245	0.042306	TBPL2
ENSG00000165084	8	69232957	69741257	1466	94	51564	1.7242	0.042336	C8orf34
ENSG00000186230	19	57936697	57966853	84	22	51564	1.7237	0.042381	ZNF749
ENSG00000187627	2	87125076	87251104	4	1	51564	1.7234	0.042412	RGPD1
ENSG00000102854	16	800762	828865	135	24	51564	1.7222	0.042517	MSLN
ENSG00000119950	10	111957363	112057123	272	21	51564	1.7217	0.042566	MXI1
ENSG00000129691	8	37952760	38011594	48	7	51564	1.7214	0.04259	ASH2L
ENSG00000068489	17	57222860	57292066	113	15	51564	1.7212	0.042611	PRR11
ENSG00000138382	2	170656591	170691441	106	18	51564	1.7204	0.042677	METTL5
ENSG00000080709	5	113686642	113842337	366	42	51564	1.7196	0.042757	KCNN2
ENSG00000114030	3	122130796	122243792	254	18	51564	1.7188	0.042821	KPNA1
ENSG00000243232	5	140335820	140401936	104	20	51564	1.7188	0.042823	PCDHAC2
ENSG00000103494	16	53621595	53747850	271	19	51564	1.7188	0.042825	RPGRIP1L
ENSG00000228278	9	117082149	117105532	62	14	51564	1.7185	0.042857	ORM2
ENSG00000188452	2	182391403	182555392	409	30	51564	1.7181	0.042891	CERKL
ENSG00000175768	9	37572643	37602639	65	9	51564	1.7176	0.042937	TOMM5
ENSG00000159256	21	37682487	37768446	284	14	51564	1.717	0.042992	MORC3
ENSG00000185046	12	99110235	100388432	3251	185	51564	1.7164	0.043041	ANKS1B
ENSG00000116833	1	199986730	200156552	580	63	51564	1.7163	0.043049	NR5A2
ENSG00000117625	1	211421719	211499727	238	29	51564	1.7156	0.043119	RCOR3
ENSG00000186652	11	57144267	57168130	44	8	51564	1.7156	0.04312	PRG2
ENSG00000071073	2	99225569	99357589	271	26	51564	1.715	0.043176	MGAT4A
ENSG00000100744	14	96819814	96863625	68	11	51564	1.715	0.043176	GSKIP
ENSG00000167011	7	100803774	100833557	87	15	51564	1.7145	0.043221	NAT16
ENSG00000150636	18	66372446	66732426	1049	59	51564	1.7135	0.043311	CCDC102B
ENSG00000175352	11	8992123	9035596	107	14	51564	1.7135	0.043315	NRIP3
ENSG00000110002	11	123976069	124028428	150	27	51564	1.713	0.043354	VWA5A
ENSG00000186924	21	31963414	31983612	38	5	51564	1.7127	0.043387	KRTAP22-1
ENSG00000132581	17	26965374	26999207	29	12	51564	1.712	0.043448	SDF2
ENSG00000090006	19	41088789	41145725	165	20	51564	1.7119	0.043454	LTBP4
ENSG00000198685	3	128280843	128304929	76	17	51564	1.7119	0.043459	C3orf27
ENSG00000136098	13	52696775	52743996	122	17	51564	1.7113	0.043515	NEK3
ENSG00000168658	2	98693579	98939762	645	36	51564	1.7107	0.043568	VWA3B
ENSG00000135049	9	88151455	88366944	621	20	51564	1.7105	0.043583	AGTPBP1
ENSG00000134291	12	48347352	48372661	69	12	51564	1.7104	0.043598	TMEM106C
ENSG00000080823	14	102680837	102781537	249	22	51564	1.7103	0.043608	MOK
ENSG00000104497	8	82701816	82765101	248	17	51564	1.7087	0.043752	SNX16
ENSG00000009709	1	18947500	19085360	365	58	51564	1.7086	0.043763	PAX7
ENSG00000153147	4	144424616	144488639	115	9	51564	1.7077	0.043846	SMARCA5
ENSG00000131634	16	1568689	1615581	172	18	51564	1.7069	0.043916	TMEM204
ENSG00000057294	12	32933679	33059774	409	35	51564	1.7068	0.043932	PKP2
ENSG00000165606	10	50562237	50613497	112	13	51564	1.7067	0.043937	DRGX
ENSG00000177354	10	50497187	50545537	145	25	51564	1.7054	0.044057	C10orf71
ENSG00000158941	8	22452145	22489027	119	10	51564	1.7052	0.044075	CCAR2
ENSG00000167524	17	26924982	26951218	19	8	51564	1.7051	0.044089	SGK494
ENSG00000173175	3	122991143	123178605	373	28	51564	1.7019	0.044384	ADCY5
ENSG00000136522	3	179296073	179332442	62	6	51564	1.7008	0.044493	MRPL47
ENSG00000153982	17	57287828	57363328	140	12	51564	1.7002	0.044542	GDPD1
ENSG00000144426	2	203869602	204101101	344	21	51564	1.6999	0.044577	NBEAL1
ENSG00000147439	8	22467931	22536661	179	18	51564	1.6983	0.044723	BIN3
ENSG00000168092	11	117004983	117057610	151	18	51564	1.6981	0.04474	PAFAH1B2
ENSG00000164756	8	117952512	118198953	447	34	51564	1.6975	0.044799	SLC30A8
ENSG00000126934	19	4080319	4134126	119	20	51564	1.6974	0.044811	MAP2K2
ENSG00000177800	1	229375383	229397557	60	10	51564	1.6972	0.044833	TMEM78
ENSG00000115661	2	220100177	220125059	40	7	51564	1.6965	0.044896	STK16
ENSG00000234284	5	178440753	178472065	105	8	51564	1.6958	0.044958	ZNF879
ENSG00000170485	2	101426614	101623291	593	69	51564	1.6949	0.045045	NPAS2
ENSG00000135625	2	73508058	73530833	22	5	51564	1.6949	0.04505	EGR4
ENSG00000147905	9	37110536	37368146	345	21	51564	1.6948	0.045052	ZCCHC7
ENSG00000164329	5	78897943	78992471	230	13	51564	1.6934	0.045193	PAPD4
ENSG00000102796	13	52332129	52388293	95	23	51564	1.6932	0.045204	DHRS12
ENSG00000120820	12	104372762	104467961	281	32	51564	1.6924	0.045288	GLT8D2
ENSG00000166634	18	61213393	61244244	103	9	51564	1.6921	0.045309	SERPINB12
ENSG00000162814	1	217794666	218055038	762	33	51564	1.692	0.04532	SPATA17
ENSG00000169682	16	28975542	29005869	47	9	51564	1.692	0.045322	SPNS1
ENSG00000115966	2	175926978	176043110	254	13	51564	1.6915	0.045372	ATF2
ENSG00000267534	19	10324520	10351948	57	13	51564	1.6914	0.045377	S1PR2
ENSG00000203943	1	84754049	84865640	226	32	51564	1.6912	0.0454	SAMD13
ENSG00000011028	17	60694762	60780958	145	22	51564	1.6911	0.04541	MRC2
ENSG00000198053	20	1865154	1930543	232	37	51564	1.691	0.045423	SIRPA
ENSG00000144567	2	220030947	220060201	64	7	51564	1.6906	0.045456	FAM134A
ENSG00000136856	9	130149421	130180703	70	9	51564	1.6904	0.045475	SLC2A8
ENSG00000186723	19	15907817	15928936	89	12	51564	1.6903	0.045488	OR10H1
ENSG00000128594	7	127657124	127682160	46	13	51564	1.6895	0.045565	LRRC4
ENSG00000164970	9	34388182	34468568	189	24	51564	1.6892	0.045591	FAM219A
ENSG00000123360	12	54933134	54983023	122	30	51564	1.689	0.04561	PDE1B
ENSG00000128309	22	37405676	37435863	105	20	51564	1.6889	0.045619	MPST
ENSG00000124215	20	58523471	58619066	225	32	51564	1.6885	0.045654	CDH26
ENSG00000166351	21	14972498	15023906	1	1	51564	1.6876	0.045748	POTED
ENSG00000137040	9	6001043	6025618	53	10	51564	1.6874	0.045767	RANBP6
ENSG00000166589	16	66932025	66962887	44	9	51564	1.6865	0.045848	CDH16
ENSG00000120937	1	11907521	11928988	73	14	51564	1.6865	0.04585	NPPB
ENSG00000100162	22	42324725	42353168	93	13	51564	1.6862	0.045881	CENPM
ENSG00000085365	5	77646339	77786562	360	15	51564	1.6861	0.045884	SCAMP1
ENSG00000168612	20	44499866	44523905	66	9	51564	1.6856	0.045939	ZSWIM1
ENSG00000174796	4	76429156	76485683	140	17	51564	1.6843	0.046064	THAP6
ENSG00000138439	2	203489901	203644480	221	29	51564	1.6824	0.046243	FAM117B
ENSG00000160613	11	117065053	117113241	160	27	51564	1.6816	0.046323	PCSK7
ENSG00000171401	17	39647233	39671957	69	16	51564	1.6814	0.046344	KRT13
ENSG00000182580	3	184269572	184310197	133	19	51564	1.6813	0.046357	EPHB3
ENSG00000204873	17	39378715	39399705	55	4	51564	1.6804	0.046439	KRTAP9-3
ENSG00000089048	20	13684969	13775532	245	26	51564	1.6803	0.046446	ESF1
ENSG00000178395	1	223556715	223578812	45	6	51564	1.679	0.046575	C1orf65
ENSG00000197386	4	3066408	3255676	442	23	51564	1.679	0.046579	HTT
ENSG00000186184	13	28184903	28251548	235	38	51564	1.6787	0.046601	POLR1D
ENSG00000164597	7	106832000	107214959	758	17	51564	1.6786	0.046612	COG5
ENSG00000149591	11	117060037	117085498	90	14	51564	1.6786	0.046616	TAGLN
ENSG00000006194	16	3303743	3361401	71	9	51564	1.6776	0.046711	ZNF263
ENSG00000100485	14	50573847	50708276	403	22	51564	1.6765	0.046817	SOS2
ENSG00000168395	2	242631450	242678893	137	12	51564	1.6764	0.046834	ING5
ENSG00000122877	10	64561756	64689660	403	25	51564	1.6763	0.046838	EGR2
ENSG00000129204	17	5009733	5088329	174	20	51564	1.6762	0.046848	USP6
ENSG00000171298	17	78065355	78103678	227	22	51564	1.6761	0.046863	GAA
ENSG00000124613	6	27332394	27381683	256	11	51564	1.6756	0.046913	ZNF391
ENSG00000204427	6	31644726	31681221	83	19	51564	1.6746	0.04701	ABHD16A
ENSG00000186222	4	6707842	6729387	51	13	51564	1.6736	0.047106	BLOC1S4
ENSG00000171757	3	169501216	169540774	76	9	51564	1.6733	0.047137	LRRC34
ENSG00000131143	16	85822239	85850650	59	5	51564	1.6724	0.047227	COX4I1
ENSG00000168594	4	175740819	175909331	693	26	51564	1.6722	0.047239	ADAM29
ENSG00000161791	12	50021724	50111948	133	11	51564	1.6702	0.047435	FMNL3
ENSG00000125046	3	8651086	8796726	507	90	51564	1.67	0.047458	SSUH2
ENSG00000253797	13	52588827	52617736	43	8	51564	1.6697	0.047494	UTP14C
ENSG00000196184	1	159399512	159420600	80	17	51564	1.6696	0.047503	OR10J1
ENSG00000068078	4	1785034	1820599	65	16	51564	1.6695	0.047514	FGFR3
ENSG00000204435	6	31623013	31648120	74	18	51564	1.6688	0.047578	CSNK2B
ENSG00000123636	2	160165490	160483203	927	56	51564	1.6681	0.047653	BAZ2B
ENSG00000125861	20	3629939	3654046	112	22	51564	1.6676	0.047701	GFRA4
ENSG00000120049	10	103575731	103613677	59	14	51564	1.6675	0.047705	KCNIP2
ENSG00000109103	17	26863725	26889686	21	8	51564	1.6674	0.047715	UNC119
ENSG00000106327	7	100208039	100250402	73	12	51564	1.6654	0.047919	TFR2
ENSG00000132589	17	27196353	27234697	56	14	51564	1.6642	0.048035	FLOT2
ENSG00000005108	7	11399984	11881824	1939	127	51564	1.6642	0.048037	THSD7A
ENSG00000186998	22	29591840	29665586	229	35	51564	1.6636	0.048097	EMID1
ENSG00000198945	6	130324844	130472594	392	31	51564	1.6628	0.048175	L3MBTL3
ENSG00000087269	4	2929660	2975112	120	18	51564	1.6626	0.0482	NOP14
ENSG00000203872	6	88044567	88085181	112	10	51564	1.6622	0.048234	C6orf163
ENSG00000166037	11	95513129	95575857	211	17	51564	1.6622	0.048234	CEP57
ENSG00000152556	12	48488922	48550187	159	19	51564	1.6621	0.048242	PFKM
ENSG00000148484	10	16622610	16869527	775	70	51564	1.6621	0.048244	RSU1
ENSG00000127481	1	19391000	19546770	310	19	51564	1.6608	0.048379	UBR4
ENSG00000189227	15	67803406	67829628	70	8	51564	1.6604	0.048419	C15orf61
ENSG00000123143	19	14533865	14592679	181	37	51564	1.6602	0.04844	PKN1
ENSG00000187272	17	39384297	39405256	60	4	51564	1.6595	0.048509	KRTAP9-8
ENSG00000156110	10	75900960	76479061	872	25	51564	1.6595	0.048512	ADK
ENSG00000160446	9	131473148	131496406	21	8	51564	1.6593	0.048527	ZDHHC12
ENSG00000244624	21	31978750	31999003	36	4	51564	1.6592	0.048533	KRTAP20-1
ENSG00000186480	7	155079486	155111945	158	19	51564	1.6588	0.048575	INSIG1
ENSG00000176444	1	155222659	155258282	51	4	51564	1.6577	0.048688	CLK2
ENSG00000168263	9	2707502	2740037	93	18	51564	1.6572	0.048742	KCNV2
ENSG00000187105	14	73935189	74035651	209	35	51564	1.6569	0.048774	HEATR4
ENSG00000160973	8	145688795	145711718	24	5	51564	1.6567	0.04879	FOXH1
ENSG00000105792	7	89864488	89950377	205	20	51564	1.6557	0.048886	C7orf63
ENSG00000164129	4	164255091	164283086	95	13	51564	1.6556	0.0489	NPY5R
ENSG00000171953	17	17870723	17952523	125	8	51564	1.6553	0.048936	ATPAF2
ENSG00000157999	7	6061007	6086017	99	16	51564	1.6552	0.048937	ANKRD61
ENSG00000123505	6	111185973	111226916	136	12	51564	1.6533	0.04914	AMD1
ENSG00000204390	6	31767396	31793437	71	23	51564	1.6525	0.049218	HSPA1L
ENSG00000198917	9	131571930	131602100	88	8	51564	1.6523	0.04924	C9orf114
ENSG00000157368	16	70603798	70704585	318	24	51564	1.6514	0.049328	IL34
ENSG00000126804	14	64960430	65010408	133	13	51564	1.6501	0.049464	ZBTB1
ENSG00000109445	4	142132041	142165851	89	8	51564	1.6494	0.04953	ZNF330
ENSG00000184967	12	132618993	132647013	76	13	51564	1.6481	0.049663	NOC4L
ENSG00000132207	16	30195208	30218882	4	2	51564	1.6477	0.04971	SLX1A
ENSG00000139865	14	38055052	38520647	1014	59	51564	1.6462	0.049858	TTC6
ENSG00000170627	12	54839734	54877386	104	12	51564	1.6451	0.049978	GTSF1
ENSG00000104765	8	26230414	26373152	529	57	51564	1.645	0.049984	BNIP3L
ENSG00000125746	19	46100252	46158887	174	28	51564	1.6448	0.050008	EML2
ENSG00000134490	18	20767108	21027925	546	44	51564	1.6429	0.050198	TMEM241
ENSG00000156162	8	95721931	95816064	306	22	51564	1.6421	0.05029	DPY19L4
ENSG00000137200	6	37390995	37460603	109	20	51564	1.642	0.050296	CMTR1
ENSG00000143184	1	168535711	168561315	88	11	51564	1.6418	0.050317	XCL1
ENSG00000172137	16	71382616	71434341	159	20	51564	1.6416	0.050339	CALB2
ENSG00000013503	12	106741436	106913976	424	25	51564	1.6412	0.050376	POLR3B
ENSG00000129696	8	33320904	33381119	185	12	51564	1.6412	0.050379	TTI2
ENSG00000166938	15	66575555	66636236	163	26	51564	1.6412	0.050381	DIS3L
ENSG00000170893	3	129683148	129706781	69	12	51564	1.6411	0.050388	TRH
ENSG00000165512	10	45485923	45510774	63	10	51564	1.64	0.050506	ZNF22
ENSG00000117155	1	85099390	85166486	163	18	51564	1.6397	0.050533	SSX2IP
ENSG00000166170	14	104012881	104039168	48	7	51564	1.6397	0.050533	BAG5
ENSG00000164253	5	76711795	76926436	798	37	51564	1.639	0.050603	WDR41
ENSG00000106436	7	101246605	101282576	144	24	51564	1.6389	0.050617	MYL10
ENSG00000157193	1	53701217	53803742	223	35	51564	1.6387	0.050634	LRP8
ENSG00000142677	1	24436261	24479611	135	23	51564	1.6378	0.050729	IL22RA1
ENSG00000154803	17	17105526	17150502	132	17	51564	1.6375	0.050765	FLCN
ENSG00000137507	11	76358568	76391791	77	19	51564	1.6372	0.050797	LRRC32
ENSG00000159788	4	3284755	3451640	425	52	51564	1.6368	0.050841	RGS12
ENSG00000153233	12	71021853	71324623	931	87	51564	1.6363	0.050886	PTPRR
ENSG00000084731	2	26139471	26215618	213	33	51564	1.6363	0.050893	KIF3C
ENSG00000067334	1	94323373	94355474	123	14	51564	1.636	0.050923	DNTTIP2
ENSG00000163347	3	190013490	190050264	191	28	51564	1.6353	0.050993	CLDN1
ENSG00000169760	3	173104074	174014434	2402	132	51564	1.6351	0.051013	NLGN1
ENSG00000138376	2	215580370	215684428	517	33	51564	1.6349	0.051037	BARD1
ENSG00000198642	9	21319670	21345379	58	7	51564	1.6348	0.051049	KLHL9
ENSG00000185946	1	104058313	104107861	72	16	51564	1.6345	0.051078	RNPC3
ENSG00000166479	18	66330925	66392535	128	10	51564	1.6345	0.051078	TMX3
ENSG00000173905	3	167716465	167823763	263	20	51564	1.6343	0.051099	GOLIM4
ENSG00000100360	22	37144246	37182300	58	6	51564	1.6343	0.0511	IFT27
ENSG00000065491	6	37215548	37310746	190	16	51564	1.6339	0.051136	TBC1D22B
ENSG00000108389	17	56556898	56605266	64	12	51564	1.6331	0.051224	MTMR4
ENSG00000167785	19	8910380	8953004	112	12	51564	1.6322	0.051317	ZNF558
ENSG00000172336	7	100293676	100315118	59	11	51564	1.6308	0.051462	POP7
ENSG00000049247	1	7893143	7923572	125	26	51564	1.6304	0.051513	UTS2
ENSG00000108387	17	56587611	56628179	67	12	51564	1.6301	0.051544	2004-09-01
ENSG00000108963	17	1923404	1956724	98	21	51564	1.63	0.051549	DPH1
ENSG00000197448	7	142931186	142977947	26	13	51564	1.6298	0.051575	GSTK1
ENSG00000157423	16	70831281	71274625	306	26	51564	1.6298	0.051577	HYDIN
ENSG00000106086	7	30057020	30180096	272	14	51564	1.6293	0.051625	PLEKHA8
ENSG00000204960	7	155139680	155170629	185	22	51564	1.6286	0.051696	BLACE
ENSG00000204334	2	171630296	171665481	101	8	51564	1.6285	0.051711	ERICH2
ENSG00000080824	14	102537075	102616036	188	19	51564	1.6282	0.051738	HSP90AA1
ENSG00000106305	7	6038876	6073465	155	21	51564	1.6281	0.051748	AIMP2
ENSG00000206105	21	31982946	32003169	31	4	51564	1.6277	0.051799	KRTAP20-4
ENSG00000110074	11	126128950	126158026	74	14	51564	1.6273	0.051837	FOXRED1
ENSG00000197430	10	98092973	98129092	112	13	51564	1.6272	0.051847	OPALIN
ENSG00000159527	1	153260338	153293194	97	12	51564	1.6265	0.051925	PGLYRP3
ENSG00000118200	1	200698686	200839832	319	22	51564	1.6261	0.051966	CAMSAP2
ENSG00000164438	5	170726288	170749138	51	10	51564	1.6252	0.052059	TLX3
ENSG00000167842	17	5379605	5404134	107	11	51564	1.6252	0.052065	MIS12
ENSG00000198937	6	37440696	37477698	79	16	51564	1.625	0.052082	CCDC167
ENSG00000180219	12	100031531	100053824	51	13	51564	1.6235	0.052242	FAM71C
ENSG00000187479	11	43936892	43975888	140	31	51564	1.6219	0.05241	C11orf96
ENSG00000123989	2	220393669	220418509	46	6	51564	1.6207	0.052541	CHPF
ENSG00000132773	1	45795342	45819647	35	7	51564	1.6206	0.052556	TOE1
ENSG00000251349	9	103194553	103349918	376	21	51564	1.6203	0.052581	MSANTD3-TMEFF1
ENSG00000241697	9	103194560	103349918	376	21	51564	1.6203	0.052581	TMEFF1
ENSG00000171863	2	3612795	3638509	111	24	51564	1.6196	0.052657	RPS7
ENSG00000115665	2	108592979	108640450	121	29	51564	1.6192	0.052704	SLC5A7
ENSG00000197921	1	2450184	2471684	53	13	51564	1.6182	0.052814	HES5
ENSG00000187210	9	79024752	79132332	411	33	51564	1.6174	0.052901	GCNT1
ENSG00000162994	2	55391927	55469699	199	24	51564	1.6173	0.052911	CLHC1
ENSG00000106803	9	101974346	102002897	70	6	51564	1.6169	0.052953	SEC61B
ENSG00000137090	9	831690	979090	768	58	51564	1.6168	0.052957	DMRT1
ENSG00000122728	9	32619452	32645667	24	5	51564	1.6167	0.052972	TAF1L
ENSG00000205038	8	110364706	110552559	508	22	51564	1.616	0.053052	PKHD1L1
ENSG00000132842	5	77286349	77600579	709	24	51564	1.6157	0.053079	AP3B1
ENSG00000188641	1	97533299	98396605	2199	124	51564	1.6157	0.053083	DPYD
ENSG00000048052	7	18116572	19052039	2397	171	51564	1.6156	0.053087	HDAC9
ENSG00000117152	1	163028565	163056592	78	18	51564	1.6155	0.053106	RGS4
ENSG00000105875	7	134858590	134906316	134	6	51564	1.6153	0.053122	WDR91
ENSG00000184292	1	59031099	59053166	117	11	51564	1.6147	0.053193	TACSTD2
ENSG00000152932	5	57868048	58165213	942	71	51564	1.6144	0.053216	RAB3C
ENSG00000101197	20	61857235	61881859	131	16	51564	1.6142	0.053244	BIRC7
ENSG00000111711	12	21644715	21681342	158	24	51564	1.6136	0.053312	GOLT1B
ENSG00000196110	19	9394951	9430514	60	7	51564	1.6135	0.053314	ZNF699
ENSG00000197360	19	22563821	22725287	491	40	51564	1.6129	0.053387	ZNF98
ENSG00000166428	14	105381153	105409574	94	9	51564	1.6128	0.053393	PLD4
ENSG00000150394	16	61671146	62080939	908	56	51564	1.6113	0.053553	CDH8
ENSG00000185163	12	132611139	132638880	73	11	51564	1.6112	0.053567	DDX51
ENSG00000205863	13	24455238	24486794	105	13	51564	1.6106	0.053629	C1QTNF9B
ENSG00000204315	6	32086484	32108068	53	19	51564	1.6106	0.053636	FKBPL
ENSG00000214511	12	51337705	51374289	150	14	51564	1.6094	0.053768	HIGD1C
ENSG00000204438	6	31619006	31644060	77	19	51564	1.609	0.053806	GPANK1
ENSG00000130943	22	46641560	46669219	112	9	51564	1.608	0.053917	PKDREJ
ENSG00000188596	12	96873349	97279333	1172	41	51564	1.6079	0.053931	C12orf55
ENSG00000112592	6	170853390	170891958	98	9	51564	1.607	0.054026	TBP
ENSG00000124570	6	2938393	2982090	160	25	51564	1.6069	0.054042	SERPINB6
ENSG00000121690	11	33027410	33065128	158	11	51564	1.6064	0.054093	DEPDC7
ENSG00000140463	15	72968527	73040817	127	18	51564	1.6064	0.054093	BBS4
ENSG00000188542	2	241489471	241513431	72	20	51564	1.606	0.054135	DUSP28
ENSG00000094796	17	39539976	39563844	55	11	51564	1.6058	0.054163	KRT31
ENSG00000180801	4	114811440	114910883	271	24	51564	1.6053	0.054217	ARSJ
ENSG00000151615	4	147550045	147573626	64	8	51564	1.6051	0.054239	POU4F2
ENSG00000204392	6	31755173	31784761	84	27	51564	1.6049	0.05426	LSM2
ENSG00000151778	13	44937801	44981850	61	10	51564	1.6045	0.0543	SERP2
ENSG00000104904	19	2259485	2283487	98	15	51564	1.6031	0.054461	OAZ1
ENSG00000143630	1	155237374	155269639	51	5	51564	1.6022	0.054557	HCN3
ENSG00000147697	8	130750442	130809134	191	26	51564	1.6022	0.054558	GSDMC
ENSG00000125826	20	378142	421610	140	27	51564	1.602	0.054576	RBCK1
ENSG00000148219	9	119177504	120187348	3152	160	51564	1.6018	0.0546	ASTN2
ENSG00000176473	14	100832755	101006640	255	23	51564	1.6017	0.054608	WDR25
ENSG00000180424	20	30018322	30048060	73	9	51564	1.6015	0.054628	DEFB123
ENSG00000137106	9	37412663	37446987	78	16	51564	1.6015	0.054632	GRHPR
ENSG00000139496	13	25865662	25933938	61	16	51564	1.6014	0.054644	NUPL1
ENSG00000160953	19	1275890	1388430	215	37	51564	1.6013	0.05466	MUM1
ENSG00000167632	8	140732586	141478678	2280	166	51564	1.6012	0.054671	TRAPPC9
ENSG00000197084	1	152767311	152789107	65	11	51564	1.6011	0.054678	LCE1C
ENSG00000162971	2	200784698	200830459	93	15	51564	1.601	0.054685	TYW5
ENSG00000115839	2	135799835	135943964	199	13	51564	1.6002	0.054778	RAB3GAP1
ENSG00000129292	8	133777618	133871052	173	13	51564	1.6	0.054794	PHF20L1
ENSG00000104133	15	44844894	44965876	86	31	51564	1.5998	0.054819	SPG11
ENSG00000226976	6	37002607	37023177	88	10	51564	1.5997	0.054834	COX6A1P2
ENSG00000197530	1	1540795	1575990	59	9	51564	1.5996	0.054847	MIB2
ENSG00000188375	12	31934123	31955175	100	18	51564	1.5995	0.054852	H3F3C
ENSG00000214414	11	89433467	89461040	59	2	51564	1.5994	0.054863	TRIM77
ENSG00000181690	8	57063463	57133883	120	16	51564	1.5991	0.054895	PLAG1
ENSG00000163810	3	44906100	44966482	219	20	51564	1.5986	0.054951	TGM4
ENSG00000151790	4	156765890	156851558	330	21	51564	1.5976	0.055069	TDO2
ENSG00000133321	11	63294281	63323934	39	10	51564	1.5972	0.055108	RARRES3
ENSG00000152611	5	35894397	35948881	181	21	51564	1.5971	0.055126	CAPSL
ENSG00000132768	1	44425672	44449041	35	7	51564	1.597	0.055132	DPH2
ENSG00000075234	22	46653858	46699905	158	11	51564	1.5967	0.055163	TTC38
ENSG00000186458	20	228377	251737	108	12	51564	1.5966	0.055183	DEFB132
ENSG00000175348	11	8958841	8996558	115	11	51564	1.5959	0.055257	TMEM9B
ENSG00000178074	2	200765979	200830658	134	18	51564	1.595	0.05536	C2orf69
ENSG00000178917	3	44530462	44562128	41	10	51564	1.5946	0.055404	ZNF852
ENSG00000198042	8	33332268	33368778	101	8	51564	1.5945	0.055408	MAK16
ENSG00000127419	4	916175	962444	126	23	51564	1.5938	0.05549	TMEM175
ENSG00000189157	4	77125193	77214933	395	26	51564	1.5937	0.055499	FAM47E
ENSG00000173480	19	58401664	58437978	91	11	51564	1.5936	0.055517	ZNF417
ENSG00000008018	6	170834205	170872429	99	9	51564	1.593	0.055581	PSMB1
ENSG00000173166	2	204249068	204410133	233	28	51564	1.5929	0.055587	RAPH1
ENSG00000149743	11	63981271	64003726	43	13	51564	1.5928	0.055602	TRPT1
ENSG00000132746	11	67419633	67458671	77	7	51564	1.592	0.055689	ALDH3B2
ENSG00000081014	15	51190869	51308097	285	17	51564	1.592	0.055691	AP4E1
ENSG00000163520	3	13563824	13689922	492	59	51564	1.592	0.055695	FBLN2
ENSG00000197857	19	12325501	12415702	217	13	51564	1.5919	0.055701	ZNF44
ENSG00000005249	7	106675094	106812256	302	20	51564	1.5916	0.055734	PRKAR2B
ENSG00000168275	1	234499202	234529795	89	9	51564	1.5916	0.055741	COA6
ENSG00000092931	17	74721947	74787531	40	14	51564	1.5912	0.055782	MFSD11
ENSG00000197971	18	74680783	74855639	794	111	51564	1.5906	0.055851	MBP
ENSG00000157168	8	31486902	32632548	3749	150	51564	1.5897	0.055955	NRG1
ENSG00000179934	3	39361197	39385171	68	14	51564	1.5892	0.056007	CCR8
ENSG00000204428	6	31634461	31661817	58	15	51564	1.5892	0.056008	LY6G5C
ENSG00000196248	11	123837368	123858488	78	11	51564	1.5882	0.056119	OR10S1
ENSG00000203747	1	161501549	161610917	45	10	51564	1.5878	0.056161	FCGR3A
ENSG00000268173	19	18253968	18298927	108	17	51564	1.5877	0.056178	PIK3R2
ENSG00000172361	18	47743563	47802892	130	14	51564	1.5877	0.056179	CCDC11
ENSG00000169972	1	1233947	1257057	45	9	51564	1.5875	0.056198	PUSL1
ENSG00000176194	18	12244318	12287594	135	27	51564	1.5875	0.056203	CIDEA
ENSG00000198691	1	94448393	94596688	539	72	51564	1.5865	0.056317	ABCA4
ENSG00000170442	12	52633084	52712947	318	24	51564	1.5864	0.056325	KRT86
ENSG00000187535	16	1550428	1672111	388	24	51564	1.5864	0.056326	IFT140
ENSG00000117408	1	44402611	44443694	69	9	51564	1.5855	0.056424	IPO13
ENSG00000137310	6	31116319	31144936	268	25	51564	1.5855	0.05643	TCF19
ENSG00000261210	16	19287061	19343467	197	26	51564	1.5853	0.05645	CLEC19A
ENSG00000174738	3	23976751	24032109	169	16	51564	1.5853	0.056452	NR1D2
ENSG00000106591	7	42961799	42998557	102	10	51564	1.5851	0.056474	MRPL32
ENSG00000106123	7	142542792	142578847	107	12	51564	1.5851	0.056475	EPHB6
ENSG00000204918	13	57711622	57734643	12	4	51564	1.5847	0.056518	PRR20B
ENSG00000125445	17	73247755	73272454	47	5	51564	1.5844	0.056552	MRPS7
ENSG00000160111	19	16993758	17147625	462	70	51564	1.5838	0.056618	CPAMD8
ENSG00000119523	9	101968708	101994238	53	6	51564	1.5822	0.056806	ALG2
ENSG00000170871	4	6773102	6895897	177	28	51564	1.5821	0.056811	KIAA0232
ENSG00000077044	2	234253153	234390750	283	24	51564	1.5808	0.056961	DGKD
ENSG00000227124	3	75748794	75844734	43	5	51564	1.5806	0.056987	ZNF717
ENSG00000148468	10	15243642	15423061	634	54	51564	1.5805	0.056996	FAM171A1
ENSG00000089041	12	121560622	121633876	348	28	51564	1.5801	0.057044	P2RX7
ENSG00000186907	11	57218022	57255007	34	8	51564	1.5796	0.057095	RTN4RL2
ENSG00000182742	17	46642875	46667473	56	14	51564	1.5792	0.05715	HOXB4
ENSG00000255552	6	31669548	31691842	55	17	51564	1.579	0.057167	LY6G6E
ENSG00000253710	13	52576534	52613800	70	11	51564	1.5786	0.057214	ALG11
ENSG00000137054	9	37475932	37513694	181	11	51564	1.5777	0.057321	POLR1E
ENSG00000249967	10	99334131	99443667	251	30	51564	1.5776	0.057328	PI4K2A
ENSG00000037749	5	153408466	153610038	551	35	51564	1.5774	0.057349	MFAP3
ENSG00000165671	5	176550026	176737216	413	21	51564	1.5766	0.057439	NSD1
ENSG00000105993	7	157118075	157220133	378	29	51564	1.5756	0.057559	DNAJB6
ENSG00000197746	10	73566055	73621126	178	27	51564	1.5749	0.057639	PSAP
ENSG00000077458	11	95492106	95533573	126	13	51564	1.5738	0.057764	FAM76B
ENSG00000197616	14	23841199	23887486	134	29	51564	1.5731	0.057848	MYH6
ENSG00000122176	1	203299756	203330617	99	17	51564	1.573	0.057861	FMOD
ENSG00000008382	19	4333524	4370083	108	19	51564	1.5729	0.057867	MPND
ENSG00000165953	14	94943611	94994181	208	40	51564	1.5718	0.058	SERPINA12
ENSG00000144306	2	175250458	175304303	151	10	51564	1.5716	0.058025	SCRN3
ENSG00000172239	5	43516369	43567860	121	12	51564	1.5716	0.058027	PAIP1
ENSG00000168676	16	67313331	67370666	82	11	51564	1.5713	0.058056	KCTD19
ENSG00000203909	6	74052785	74074018	70	13	51564	1.5713	0.058057	DPPA5
ENSG00000206538	3	86977119	87050269	87	14	51564	1.5709	0.058104	VGLL3
ENSG00000102445	13	46906139	47022325	245	15	51564	1.5704	0.058161	KIAA0226L
ENSG00000135334	6	88374790	88421927	119	17	51564	1.5696	0.058251	AKIRIN2
ENSG00000119801	2	30359807	30393399	56	13	51564	1.5695	0.058268	YPEL5
ENSG00000091640	17	4852521	4881167	52	13	51564	1.5691	0.058313	SPAG7
ENSG00000174652	19	9513272	9556254	137	6	51564	1.5687	0.05836	ZNF266
ENSG00000070019	12	14755576	14859519	167	21	51564	1.5684	0.058399	GUCY2C
ENSG00000019505	11	45251852	45317870	173	20	51564	1.5681	0.05843	SYT13
ENSG00000205279	5	126974736	127004322	91	16	51564	1.5672	0.058539	CTXN3
ENSG00000259803	16	89252406	89278072	100	14	51564	1.5669	0.058565	SLC22A31
ENSG00000127774	17	3562109	3582962	88	14	51564	1.5669	0.058574	EMC6
ENSG00000186197	1	236501562	236658214	665	59	51564	1.5665	0.058616	EDARADD
ENSG00000206104	21	32005183	32025455	33	5	51564	1.5658	0.058696	KRTAP20-3
ENSG00000077235	16	27460876	27571234	140	14	51564	1.5651	0.058781	GTF3C1
ENSG00000174111	17	36498111	36566019	106	8	51564	1.5646	0.058844	SOCS7
ENSG00000164330	5	158112928	158536769	828	65	51564	1.5643	0.058869	EBF1
ENSG00000067191	17	37319709	37363956	68	15	51564	1.5637	0.05894	CACNB1
ENSG00000186047	13	51275144	51428075	437	38	51564	1.5635	0.058964	DLEU7
ENSG00000178222	4	1040038	1117350	345	13	51564	1.5627	0.059062	RNF212
ENSG00000145214	4	942675	990683	143	24	51564	1.5623	0.059107	DGKQ
ENSG00000125388	4	2955335	3052474	319	21	51564	1.5622	0.059122	GRK4
ENSG00000177000	1	11835780	11876977	219	14	51564	1.5622	0.059126	MTHFR
ENSG00000197168	13	52601093	52713214	245	22	51564	1.5616	0.059196	NEK5
ENSG00000065883	7	39979636	40146733	303	20	51564	1.5614	0.059212	CDK13
ENSG00000128833	15	52474519	52597995	349	37	51564	1.5605	0.059315	MYO5C
ENSG00000134780	11	61437905	61524473	174	23	51564	1.5605	0.059317	DAGLA
ENSG00000119682	14	75110140	75189818	91	8	51564	1.5605	0.059317	AREL1
ENSG00000164603	7	112449202	112589971	205	25	51564	1.5604	0.059337	C7orf60
ENSG00000229644	10	36800649	36823162	41	6	51564	1.5601	0.059366	NAMPTL
ENSG00000107796	10	90684831	90761147	226	36	51564	1.5598	0.059401	ACTA2
ENSG00000119707	14	73515144	73598122	169	25	51564	1.5596	0.05943	RBM25
ENSG00000047188	5	112839380	112940982	411	20	51564	1.5592	0.05948	YTHDC2
ENSG00000120471	11	128794626	128823040	102	25	51564	1.559	0.059495	TP53AIP1
ENSG00000160584	11	116704118	116979153	957	29	51564	1.5586	0.059542	SIK3
ENSG00000180626	17	5072831	5105178	58	9	51564	1.5572	0.059709	ZNF594
ENSG00000185432	12	51307255	51336300	80	16	51564	1.5563	0.059824	METTL7A
ENSG00000164118	4	175194828	175264531	136	24	51564	1.5562	0.059834	CEP44
ENSG00000122965	12	114244543	114414176	671	41	51564	1.5557	0.059892	RBM19
ENSG00000127418	4	993724	1030685	142	23	51564	1.5544	0.060042	FGFRL1
ENSG00000188305	19	2264631	2292181	107	18	51564	1.5544	0.060047	C19orf35
ENSG00000134278	18	12436511	12668133	683	35	51564	1.5542	0.060071	SPIRE1
ENSG00000111266	12	12618829	12725317	279	27	51564	1.5538	0.060111	DUSP16
ENSG00000125457	17	73252309	73277308	61	7	51564	1.5536	0.060136	MIF4GD
ENSG00000143185	1	168500003	168523235	87	11	51564	1.5536	0.060141	XCL2
ENSG00000112118	6	52118807	52159679	140	23	51564	1.5536	0.060144	MCM3
ENSG00000123200	13	46518600	46636894	226	16	51564	1.553	0.060217	ZC3H13
ENSG00000164182	5	60230956	60458853	517	17	51564	1.5529	0.060223	NDUFAF2
ENSG00000103310	16	21198773	21235831	114	22	51564	1.5522	0.060312	ZP2
ENSG00000189144	19	38216734	38317940	197	23	51564	1.5519	0.060341	ZNF573
ENSG00000143554	1	153736830	153762633	41	11	51564	1.5519	0.060347	SLC27A3
ENSG00000124104	20	44452449	44481914	74	14	51564	1.5513	0.060418	SNX21
ENSG00000100991	20	33580207	33690674	286	12	51564	1.5509	0.060461	TRPC4AP
ENSG00000186566	17	42462652	42590798	193	13	51564	1.5509	0.060467	GPATCH8
ENSG00000187840	8	37877859	37927883	47	6	51564	1.5508	0.060478	EIF4EBP1
ENSG00000160472	19	55878204	55899612	71	17	51564	1.5506	0.060501	TMEM190
ENSG00000143622	1	155857599	155891195	45	5	51564	1.5499	0.06058	RIT1
ENSG00000203705	1	212955170	212999968	197	12	51564	1.5485	0.060751	TATDN3
ENSG00000101230	20	13192418	13291298	397	61	51564	1.5484	0.060768	ISM1
ENSG00000005844	16	30473979	30544506	115	26	51564	1.5482	0.060786	ITGAL
ENSG00000120436	6	167559759	167581817	47	7	51564	1.5481	0.060793	GPR31
ENSG00000105717	19	19662522	19739725	103	12	51564	1.5478	0.06083	PBX4
ENSG00000125337	6	168386921	168455769	343	39	51564	1.5477	0.060843	KIF25
ENSG00000139364	12	125661382	126156917	1559	146	51564	1.5476	0.060865	TMEM132B
ENSG00000056097	5	32344456	32454867	305	21	51564	1.5475	0.060868	ZFR
ENSG00000131773	8	136459700	136678965	464	28	51564	1.5471	0.06092	KHDRBS3
ENSG00000143158	1	167875967	167916278	61	7	51564	1.5469	0.060947	MPC2
ENSG00000151806	4	44670444	44712943	86	8	51564	1.5468	0.060952	GUF1
ENSG00000178201	19	57956542	57977854	91	10	51564	1.5463	0.061012	VN1R1
ENSG00000204919	13	57705052	57728073	23	7	51564	1.546	0.061049	PRR20A
ENSG00000165269	9	33374765	33412643	83	18	51564	1.5456	0.061097	AQP7
ENSG00000082258	2	135665805	135726912	115	10	51564	1.5451	0.061157	CCNT2
ENSG00000255526	14	24673161	24711558	71	19	51564	1.5445	0.061231	NEDD8-MDP1
ENSG00000216490	19	18273972	18298927	63	11	51564	1.543	0.061421	IFI30
ENSG00000165511	10	45483146	45506336	46	10	51564	1.5424	0.061489	C10orf25
ENSG00000178935	19	58305209	58336281	81	12	51564	1.5418	0.061563	ZNF552
ENSG00000114354	3	100418205	100477810	90	9	51564	1.5417	0.06157	TFG
ENSG00000124226	20	48542948	48580429	124	13	51564	1.5417	0.061571	RNF114
ENSG00000140044	14	75884419	75950814	189	35	51564	1.5414	0.061614	JDP2
ENSG00000179294	17	36817961	36841187	36	9	51564	1.5412	0.06163	C17orf96
ENSG00000177981	12	48531571	48584996	139	19	51564	1.5409	0.061665	ASB8
ENSG00000171940	20	52173604	52236446	158	29	51564	1.5409	0.061666	ZNF217
ENSG00000132854	1	62692651	62795085	422	31	51564	1.5409	0.061674	KANK4
ENSG00000243364	1	155026207	155052029	38	11	51564	1.54	0.061775	EFNA4
ENSG00000171962	17	17866127	17930203	100	9	51564	1.5395	0.061846	LRRC48
ENSG00000168060	11	64802290	64836021	75	12	51564	1.5393	0.06187	NAALADL1
ENSG00000204516	6	31452658	31488901	443	30	51564	1.5392	0.061879	MICB
ENSG00000122643	7	33043742	33112409	242	14	51564	1.538	0.062029	NT5C3A
ENSG00000184601	14	105036021	105066852	92	12	51564	1.5372	0.062127	C14orf180
ENSG00000251246	1	155026224	155069283	71	17	51564	1.5371	0.062131	EFNA3
ENSG00000143590	1	155026224	155070014	71	17	51564	1.5371	0.062131	EFNA3
ENSG00000188807	1	9638932	9684935	55	6	51564	1.5365	0.062214	TMEM201
ENSG00000189079	12	46113448	46311823	159	22	51564	1.5363	0.062229	ARID2
ENSG00000272414	4	77162874	77242282	291	20	51564	1.5359	0.062286	FAM47E-STBD1
ENSG00000273274	1	32920670	32972287	66	8	51564	1.5341	0.062497	ZBTB8B
ENSG00000173391	12	10300902	10334737	140	13	51564	1.5341	0.0625	OLR1
ENSG00000164406	5	132198014	132220738	49	7	51564	1.534	0.06252	LEAP2
ENSG00000169291	1	154432248	154484589	95	12	51564	1.5335	0.062581	SHE
ENSG00000176595	8	1912044	1965102	264	25	51564	1.5322	0.062736	KBTBD11
ENSG00000105865	7	107193929	107228906	57	8	51564	1.531	0.062885	DUS4L
ENSG00000184276	11	71534246	71558756	84	7	51564	1.5309	0.062902	DEFB108B
ENSG00000130164	19	11190038	11254492	237	27	51564	1.5307	0.062923	LDLR
ENSG00000092758	20	61437596	61482511	213	39	51564	1.5304	0.062963	COL9A3
ENSG00000139174	12	42842140	42994157	446	46	51564	1.53	0.063004	PRICKLE1
ENSG00000170791	8	57114245	57141357	29	14	51564	1.5294	0.063078	CHCHD7
ENSG00000168061	11	64798373	64822300	61	8	51564	1.5294	0.06308	SAC3D1
ENSG00000143375	1	151472986	151521168	82	14	51564	1.5286	0.063186	CGN
ENSG00000239886	17	39372900	39393904	46	6	51564	1.5284	0.063201	KRTAP9-2
ENSG00000119938	10	93378199	93402811	44	12	51564	1.5283	0.063217	PPP1R3C
ENSG00000079462	19	42791185	42817698	20	3	51564	1.5271	0.063363	PAFAH1B3
ENSG00000221818	8	25689246	25912913	673	78	51564	1.5271	0.063374	EBF2
ENSG00000243489	21	46056331	46077564	101	11	51564	1.5267	0.063416	KRTAP10-11
ENSG00000164402	5	132076509	132152933	104	8	51564	1.5253	0.063597	2008-09-01
ENSG00000136518	3	179270668	179316196	71	8	51564	1.5251	0.063623	ACTL6A
ENSG00000184005	1	76530404	77110286	1778	139	51564	1.5241	0.063736	ST6GALNAC3
ENSG00000110693	11	15977995	16771138	1514	57	51564	1.5241	0.063744	SOX6
ENSG00000118689	6	108871038	109015977	230	25	51564	1.5239	0.063769	FOXO3
ENSG00000106236	7	98236609	98269180	58	14	51564	1.5236	0.063809	NPTX2
ENSG00000198774	12	86188331	86240348	207	19	51564	1.5228	0.063909	RASSF9
ENSG00000070882	7	24826158	25031253	646	79	51564	1.5225	0.063939	OSBPL3
ENSG00000161618	19	49946426	49984305	104	10	51564	1.5211	0.064114	ALDH16A1
ENSG00000154479	2	170491935	170560943	230	14	51564	1.5208	0.064161	CCDC173
ENSG00000108370	17	63123549	63233821	370	29	51564	1.5206	0.064183	RGS9
ENSG00000196381	19	38148652	38193223	104	16	51564	1.5199	0.064264	ZNF781
ENSG00000172782	17	72863428	72899708	98	12	51564	1.5197	0.064299	FADS6
ENSG00000153391	18	33022194	33087955	135	21	51564	1.5196	0.064303	INO80C
ENSG00000241043	9	32556787	32578619	46	9	51564	1.5194	0.064332	GVQW1
ENSG00000147642	8	110576207	110714020	375	27	51564	1.5192	0.064355	SYBU
ENSG00000186212	4	77806082	77829002	64	8	51564	1.5192	0.064357	SOWAHB
ENSG00000155760	2	202889310	202913160	58	9	51564	1.5174	0.064577	FZD7
ENSG00000169403	1	28463677	28530447	90	17	51564	1.5169	0.06465	PTAFR
ENSG00000125249	13	98076476	98131382	71	13	51564	1.5168	0.064659	RAP2A
ENSG00000048405	7	126976844	127081978	322	23	51564	1.5159	0.06477	ZNF800
ENSG00000185056	5	173390782	173443143	197	20	51564	1.5146	0.064938	C5orf47
ENSG00000198171	20	3160996	3195331	164	24	51564	1.5145	0.064948	DDRGK1
ENSG00000182150	9	98627983	98786842	396	24	51564	1.5141	0.065	ERCC6L2
ENSG00000162949	2	30935637	31053408	435	60	51564	1.5121	0.065254	CAPN13
ENSG00000172769	11	58159937	58180882	108	6	51564	1.5112	0.065364	OR5B3
ENSG00000148444	10	22594903	22619235	13	4	51564	1.5107	0.065437	COMMD3
ENSG00000144120	2	120426743	120454083	111	8	51564	1.5107	0.065439	TMEM177
ENSG00000164011	1	43302280	43328148	39	7	51564	1.5095	0.065584	ZNF691
ENSG00000132801	20	44476256	44517761	134	15	51564	1.5091	0.065635	ZSWIM3
ENSG00000169067	5	56765846	56788636	65	12	51564	1.5091	0.065636	ACTBL2
ENSG00000175664	13	31496840	31559639	178	25	51564	1.5089	0.065657	TEX26
ENSG00000023287	8	53525016	53668403	170	26	51564	1.5087	0.065683	RB1CC1
ENSG00000186086	1	108908421	109023624	60	6	51564	1.5082	0.065746	NBPF6
ENSG00000183150	12	12803825	12859141	131	25	51564	1.5074	0.065849	GPR19
ENSG00000103599	15	67537138	67804598	431	25	51564	1.5072	0.065885	IQCH
ENSG00000161649	17	41914516	41950997	62	7	51564	1.507	0.065905	CD300LG
ENSG00000221989	7	143796607	143817657	73	5	51564	1.5066	0.065961	OR2A2
ENSG00000121742	13	20786110	20816534	104	16	51564	1.5061	0.066023	GJB6
ENSG00000100483	14	50565350	50593318	85	14	51564	1.5041	0.066284	VCPKMT
ENSG00000127377	7	151115921	151147899	105	20	51564	1.5027	0.066458	CRYGN
ENSG00000213920	14	24673143	24695276	50	15	51564	1.5021	0.066539	MDP1
ENSG00000100311	22	39609364	39650756	127	17	51564	1.5017	0.066593	PDGFB
ENSG00000049246	1	7834380	7915237	316	27	51564	1.5011	0.066671	PER3
ENSG00000176659	20	58620980	58658008	80	14	51564	1.5008	0.066701	C20orf197
ENSG00000008952	3	169674423	169726161	108	11	51564	1.5004	0.066752	SEC62
ENSG00000112812	6	27205480	27234403	81	15	51564	1.5002	0.066787	PRSS16
ENSG00000109332	4	103705540	103800053	199	9	51564	1.4989	0.066948	UBE2D3
ENSG00000172478	2	241815465	241846306	210	12	51564	1.4986	0.06699	C2orf54
ENSG00000205339	11	9396169	9479673	160	14	51564	1.4985	0.066996	IPO7
ENSG00000139644	12	50091508	50168717	205	13	51564	1.4982	0.067042	TMBIM6
ENSG00000076650	19	33561786	33631448	197	13	51564	1.4975	0.06713	GPATCH1
ENSG00000070961	12	89971828	90113077	227	25	51564	1.4968	0.06722	ATP2B1
ENSG00000101639	18	12981361	13135051	458	24	51564	1.4967	0.067242	CEP192
ENSG00000117614	1	25539170	25568993	7	2	51564	1.4964	0.067272	SYF2
ENSG00000138036	2	43991178	44047149	210	17	51564	1.4964	0.067274	DYNC2LI1
ENSG00000155252	10	99334131	99446191	259	30	51564	1.4963	0.067292	PI4K2A
ENSG00000115266	19	1436300	1483243	90	17	51564	1.4962	0.067294	APC2
ENSG00000166396	18	61410169	61482604	269	19	51564	1.4956	0.067385	SERPINB7
ENSG00000204930	9	35806388	35838744	50	10	51564	1.4953	0.067419	FAM221B
ENSG00000162843	1	241805580	241975435	595	60	51564	1.4952	0.06743	WDR64
ENSG00000139800	13	100605218	100634163	60	13	51564	1.4951	0.067444	ZIC5
ENSG00000103742	15	65663802	65725410	120	21	51564	1.495	0.067458	IGDCC4
ENSG00000146618	7	19174405	19195044	41	11	51564	1.4949	0.067467	FERD3L
ENSG00000144644	3	30757692	30946257	624	38	51564	1.4945	0.067528	GADL1
ENSG00000033011	16	5073703	5147380	211	38	51564	1.494	0.067587	ALG1
ENSG00000139921	14	51696880	51732759	109	15	51564	1.4938	0.067612	TMX1
ENSG00000163069	4	52876872	52914648	41	7	51564	1.4938	0.067614	SGCB
ENSG00000102543	13	49812047	49877618	106	8	51564	1.4937	0.067629	CDADC1
ENSG00000152779	10	91180051	91326398	398	54	51564	1.4934	0.067667	SLC16A12
ENSG00000161634	12	55028375	55052277	65	15	51564	1.4932	0.067689	DCD
ENSG00000115902	2	65205611	65260999	177	30	51564	1.4928	0.06775	SLC1A4
ENSG00000185043	15	90763207	90787279	81	13	51564	1.4926	0.067774	CIB1
ENSG00000151136	12	107702190	108063419	1010	81	51564	1.4921	0.067832	BTBD11
ENSG00000175662	17	17736828	17885736	228	10	51564	1.4917	0.067883	TOM1L2
ENSG00000263417	18	68287755	68327980	128	15	51564	1.4912	0.067951	GTSCR1
ENSG00000168002	11	62519016	62544182	38	7	51564	1.4911	0.067961	POLR2G
ENSG00000165097	6	18145560	18234084	313	32	51564	1.4902	0.068086	KDM1B
ENSG00000160606	17	27041366	27064953	32	10	51564	1.4901	0.068098	TLCD1
ENSG00000005100	17	5334232	5382380	139	24	51564	1.4898	0.068134	DHX33
ENSG00000120899	8	27158999	27326903	491	31	51564	1.4896	0.068162	PTK2B
ENSG00000123384	12	57512276	57617134	153	24	51564	1.4887	0.068289	LRP1
ENSG00000100450	14	25065686	25088905	82	15	51564	1.4882	0.06835	GZMH
ENSG00000244588	20	1196700	1287065	252	29	51564	1.4882	0.068351	RAD21L1
ENSG00000188996	6	645939	666963	48	11	51564	1.4877	0.068412	HUS1B
ENSG00000120833	12	93953590	93987263	90	14	51564	1.4873	0.068468	SOCS2
ENSG00000229809	16	30570667	30594055	12	6	51564	1.487	0.06851	ZNF688
ENSG00000102531	13	49540048	49793915	316	20	51564	1.4865	0.06857	FNDC3A
ENSG00000117122	1	17290997	17317330	64	11	51564	1.485	0.068776	MFAP2
ENSG00000213977	17	3556196	3581976	110	17	51564	1.4845	0.068835	TAX1BP3
ENSG00000141030	17	17140141	17194607	157	13	51564	1.4845	0.068843	COPS3
ENSG00000118513	6	135492453	135550311	103	18	51564	1.4843	0.06887	MYB
ENSG00000197786	11	58115597	58136542	51	4	51564	1.4842	0.068882	OR5B17
ENSG00000164128	4	164235113	164275984	112	20	51564	1.4838	0.068925	NPY1R
ENSG00000073803	3	184990729	185216885	503	23	51564	1.4837	0.068945	MAP3K13
ENSG00000013297	3	170126653	170588169	1202	78	51564	1.4834	0.068979	CLDN11
ENSG00000092203	14	21934756	21977319	117	13	51564	1.4832	0.069006	TOX4
ENSG00000130881	19	33658509	33708694	149	21	51564	1.4832	0.069017	LRP3
ENSG00000109758	4	3433614	3461211	82	24	51564	1.483	0.069037	HGFAC
ENSG00000171864	20	4692556	4719106	138	23	51564	1.4817	0.069205	PRND
ENSG00000185761	19	1495017	1523603	85	16	51564	1.4813	0.069268	ADAMTSL5
ENSG00000118804	4	77162886	77242752	293	19	51564	1.481	0.069301	FAM47E-STBD1
ENSG00000101473	20	44460360	44496045	108	18	51564	1.4809	0.069312	ACOT8
ENSG00000197747	1	151945391	151976866	98	9	51564	1.4809	0.06932	S100A10
ENSG00000115221	2	160946177	161138399	575	39	51564	1.4808	0.069323	ITGB6
ENSG00000035499	5	59882739	60006017	241	21	51564	1.4805	0.069368	DEPDC1B
ENSG00000156853	16	30603879	30645333	34	5	51564	1.4804	0.06938	ZNF689
ENSG00000118939	13	76113619	76190085	226	20	51564	1.4804	0.069385	UCHL3
ENSG00000136026	12	106621655	106708057	237	47	51564	1.4803	0.069396	CKAP4
ENSG00000203970	6	49966851	49999694	70	11	51564	1.4796	0.069491	DEFB110
ENSG00000170571	5	49682026	49749082	127	9	51564	1.4795	0.069501	EMB
ENSG00000187783	10	45396648	45442450	136	19	51564	1.4789	0.069579	TMEM72
ENSG00000180483	20	29954967	29988406	86	14	51564	1.4782	0.069684	DEFB119
ENSG00000205791	12	12498342	12520001	65	14	51564	1.478	0.069707	LOH12CR2
ENSG00000165660	10	126480354	126535239	93	13	51564	1.4779	0.069719	FAM175B
ENSG00000162595	1	68501645	68527314	42	5	51564	1.4778	0.069724	DIRAS3
ENSG00000139133	12	34165216	34192629	46	7	51564	1.4776	0.069756	ALG10
ENSG00000139218	12	46302914	46395903	115	17	51564	1.4772	0.069811	SCAF11
ENSG00000184719	10	90023621	90354287	737	45	51564	1.4771	0.069825	RNLS
ENSG00000072071	19	14250750	14326999	109	15	51564	1.4768	0.06986	LPHN1
ENSG00000173041	7	63970262	64033484	251	17	51564	1.4764	0.069919	ZNF680
ENSG00000257950	17	3556357	3609488	184	30	51564	1.4763	0.069931	P2RX5-TAX1BP3
ENSG00000154262	17	67064843	67148029	154	12	51564	1.476	0.069966	ABCA6
ENSG00000122958	10	70873268	70942617	174	14	51564	1.476	0.069975	VPS26A
ENSG00000198590	3	37417760	37486988	127	19	51564	1.4748	0.070138	C3orf35
ENSG00000127054	1	1236965	1270071	72	10	51564	1.4747	0.070143	CPSF3L
ENSG00000129566	14	20823826	20891588	241	39	51564	1.4747	0.070147	TEP1
ENSG00000124302	19	34102861	34274414	580	66	51564	1.4746	0.070165	CHST8
ENSG00000112659	6	43139913	43202325	137	20	51564	1.4745	0.070176	CUL9
ENSG00000025293	20	34349896	34548303	468	15	51564	1.4745	0.070179	PHF20
ENSG00000184408	7	119903722	120400385	936	46	51564	1.4734	0.070318	KCND2
ENSG00000132185	1	161666762	161694142	119	25	51564	1.473	0.070376	FCRLA
ENSG00000133226	1	24948207	25009758	71	12	51564	1.4728	0.070406	SRRM1
ENSG00000138688	4	123063488	123293913	338	24	51564	1.4722	0.07049	KIAA1109
ENSG00000212122	5	112758251	112780728	98	12	51564	1.472	0.070515	TSSK1B
ENSG00000269415	3	59947215	59967583	119	19	51564	1.4716	0.070566	NPCDR1
ENSG00000126709	1	27982572	28008729	42	9	51564	1.4715	0.070581	IFI6
ENSG00000160447	9	131454802	131493197	27	12	51564	1.4714	0.070595	PKN3
ENSG00000144583	2	217112588	217246750	325	35	51564	1.4712	0.070613	2004-03-01
ENSG00000125447	17	73222694	73268444	72	8	51564	1.4712	0.070613	GGA3
ENSG00000167720	17	2196677	2238554	85	13	51564	1.4712	0.070614	SRR
ENSG00000033327	11	77916343	78139394	391	7	51564	1.471	0.070646	GAB2
ENSG00000001084	6	53352139	53491768	458	62	51564	1.4699	0.070796	GCLC
ENSG00000198807	14	37116773	37158920	138	23	51564	1.4694	0.070867	PAX9
ENSG00000149451	20	3638612	3672893	145	37	51564	1.4689	0.070924	ADAM33
ENSG00000173517	15	77390471	77722486	517	26	51564	1.4684	0.070996	PEAK1
ENSG00000204628	5	180653909	180685096	90	12	51564	1.4667	0.071229	GNB2L1
ENSG00000188368	19	42796250	42824973	25	3	51564	1.4666	0.071242	PRR19
ENSG00000116128	1	147003182	147108017	330	53	51564	1.4664	0.071273	BCL9
ENSG00000106397	7	100839258	100871701	75	17	51564	1.4664	0.071276	PLOD3
ENSG00000203618	22	19700468	19722294	23	9	51564	1.465	0.071461	GP1BB
ENSG00000244462	20	34226847	34262878	80	8	51564	1.4646	0.07152	RBM12
ENSG00000197309	11	124045923	124066952	76	10	51564	1.4644	0.071536	OR10D3
ENSG00000187902	19	55930107	55964230	69	17	51564	1.4641	0.071581	SHISA7
ENSG00000111785	12	107158373	107293090	222	27	51564	1.4636	0.071648	RIC8B
ENSG00000197885	3	23923151	23998082	232	19	51564	1.4635	0.071662	NKIRAS1
ENSG00000163468	1	156268759	156347664	161	16	51564	1.4623	0.07183	CCT3
ENSG00000122861	10	75658935	75687255	63	10	51564	1.4619	0.071881	PLAU
ENSG00000090382	12	69732121	69758014	98	12	51564	1.4618	0.071901	LYZ
ENSG00000095261	9	123567774	123615262	71	7	51564	1.4614	0.071957	PSMD5
ENSG00000106683	7	73487263	73546855	104	13	51564	1.4612	0.071984	LIMK1
ENSG00000157911	1	2326236	2355236	98	24	51564	1.4609	0.072028	PEX10
ENSG00000179399	13	92040929	93529490	4172	185	51564	1.4607	0.072044	GPC5
ENSG00000154721	21	27001584	27099874	282	27	51564	1.4606	0.072065	JAM2
ENSG00000167670	19	4392659	4455015	162	16	51564	1.4606	0.072067	CHAF1A
ENSG00000185420	1	245902642	246680614	3367	101	51564	1.4604	0.072089	SMYD3
ENSG00000078814	20	33553206	33600240	114	11	51564	1.4604	0.072089	MYH7B
ENSG00000166387	11	7524529	7688358	697	66	51564	1.4603	0.072106	PPFIBP2
ENSG00000170949	19	53559859	53616689	255	26	51564	1.4599	0.072157	ZNF160
ENSG00000124003	2	223526505	223584649	190	31	51564	1.4598	0.072168	MOGAT1
ENSG00000138385	2	170638443	170678574	145	20	51564	1.4591	0.072268	SSB
ENSG00000169951	16	30555085	30579819	25	8	51564	1.4589	0.072295	ZNF764
ENSG00000071994	6	170874383	170903780	62	6	51564	1.4581	0.072411	PDCD2
ENSG00000177294	17	6669542	6710420	137	22	51564	1.4579	0.07244	FBXO39
ENSG00000186297	15	27101510	27204354	252	34	51564	1.4577	0.072463	GABRA5
ENSG00000111911	6	126267927	126311387	59	5	51564	1.4576	0.072471	HINT3
ENSG00000174348	1	53517854	53561174	196	20	51564	1.4572	0.072526	PODN
ENSG00000176422	12	56852301	56874763	34	8	51564	1.4571	0.072541	SPRYD4
ENSG00000107201	9	32445300	32536322	223	22	51564	1.4568	0.072582	DDX58
ENSG00000173876	10	82828	130103	58	10	51564	1.4564	0.072647	TUBB8
ENSG00000143624	1	153690543	153756555	104	14	51564	1.4563	0.072661	INTS3
ENSG00000141644	18	47783252	47818144	64	10	51564	1.4563	0.072661	MBD1
ENSG00000257591	19	12241032	12277546	60	7	51564	1.4554	0.072778	ZNF625
ENSG00000204387	6	31792385	31817541	84	26	51564	1.4543	0.072928	C6orf48
ENSG00000099308	19	18198603	18272502	248	26	51564	1.4534	0.07305	MAST3
ENSG00000111261	12	12472198	12513475	188	23	51564	1.4534	0.073054	MANSC1
ENSG00000175727	12	122506628	122641894	242	10	51564	1.453	0.073108	MLXIP
ENSG00000167383	19	44911685	44962766	226	28	51564	1.453	0.073117	ZNF229
ENSG00000164631	7	6718064	6756554	121	16	51564	1.4528	0.073135	ZNF12
ENSG00000108010	10	131924663	131992785	295	22	51564	1.4525	0.073186	GLRX3
ENSG00000167778	12	53448388	53483204	63	14	51564	1.4524	0.073191	SPRYD3
ENSG00000125995	20	34277194	34298906	42	6	51564	1.4521	0.073237	ROMO1
ENSG00000251493	5	72730654	72754352	52	8	51564	1.4516	0.073308	FOXD1
ENSG00000131620	11	69914408	70045634	538	56	51564	1.4515	0.073316	ANO1
ENSG00000137103	9	35804448	35864844	99	16	51564	1.4512	0.073358	TMEM8B
ENSG00000100095	22	26555440	26789562	862	84	51564	1.451	0.073392	SEZ6L
ENSG00000197561	19	841014	866242	56	13	51564	1.4509	0.073401	ELANE
ENSG00000158480	20	48509928	48542080	89	10	51564	1.4504	0.073475	SPATA2
ENSG00000170516	4	46726844	46921252	456	25	51564	1.45	0.073533	COX7B2
ENSG00000100979	20	44517399	44550794	77	17	51564	1.4486	0.07372	PLTP
ENSG00000241595	17	39395939	39416904	64	4	51564	1.4484	0.073757	KRTAP9-4
ENSG00000142065	19	36817162	36880101	138	12	51564	1.4482	0.073783	ZFP14
ENSG00000144802	3	101536835	101589866	65	12	51564	1.4476	0.073863	NFKBIZ
ENSG00000197506	9	86880372	86965672	312	33	51564	1.4474	0.073896	SLC28A3
ENSG00000172188	11	55360830	55381874	113	6	51564	1.4467	0.073997	OR4C11
ENSG00000184032	21	31997555	32017938	33	5	51564	1.4457	0.074133	KRTAP20-2
ENSG00000185149	4	156119781	156148230	93	18	51564	1.4456	0.074151	NPY2R
ENSG00000185219	3	44471262	44529162	84	17	51564	1.4451	0.074218	ZNF445
ENSG00000119403	9	123607977	123649606	79	12	51564	1.4447	0.074273	PHF19
ENSG00000064692	5	121637049	121809914	241	24	51564	1.4446	0.074284	SNCAIP
ENSG00000122678	7	44101846	44132139	60	6	51564	1.4446	0.074291	POLM
[truncated: 16,148 more rows]

## Sheet: S3a
This table lists the effect direction for all SNPs with P < 1x10-6 in the non-stratified GWAS in the GWAS for educational attainment, cognitive aptitde and autism
SNP	Chr	freq.a	freq.b	BP	effect_allele	other_allele	P	Beta	SE	Study	Beta_edu	P_edu	Beta_CA	P_CA	OR_autism	P_autism	Beta_resistancetochange	SE_resistancetochange	P_resistancetochange
rs4146336*	3	0.37754	0.62246	117493600	C	A	2.58455e-08	-0.728243	0.130795	M+F	-0.00313	0.0743	-0.00652	0.027	0.990442	0.5054	-0.0417	0.033	0.2092
rs1559586	18	0.4334	0.5666	70727724	C	A	4.7847e-08	-0.696964	0.127662	M+F	-0.00082	0.643	-0.00175	0.551	0.995411	0.7576	0.03	0.033	0.3668
rs7567262	2	0.19371	0.80629	54057363	T	C	2.73881e-07	0.81816	0.15915	M+F	0.00678	0.00133	0.00281	0.432	0.9973	0.872	0.0092	0.404	0.819
rs7151561**	14	0.33393	0.66607	65890603	T	C/A	2.98042e-07	0.690253	0.134687	M+F	NA	NA	NA	NA	NA	NA	0.0169	0.0331	0.617
rs8045744	16	0.55531	0.44469	6284566	T	G	4.29793e-07	-0.649154	0.128407	M+F	-0.00276	0.108	-0.00181	0.529	0.97083	0.03645	NA	NA	NA
rs72808065***	10	0.01466	0.98534	30795748	T	C	6.93113e-07	-3.01167	0.60677	M+F	0.00168	0.812	0.00676	0.534	NA	NA	NA	NA	NA
rs8106663	19	0.77409	0.22591	44568192	T	A	8.75815e-07	0.745581	0.151608	M+F	0.00014	0.946	0.00227	0.512	1.02204	0.1967	0.0008	0.0381	0.982
Proxy for rs4146336 is rs7642118: r2 = 0.887. This SNP was investigated in the Educational attainment GWAS.
** Excluded as it's a multiallelic SNP
***No proxy SNP identified that is in high LD (r2 > 0.8)
edu = educational attainment, CA = cognitive aptitude

## Sheet: S3b
This table lists the effect direction concordance for all independent SNPs below certain P-value thresholds.
Phenotype	P threshold	N concordant	N discordant	Binomial probability	P
EA	1	53612	51646	0.51	1.38e-09
EA	0.05	8250	7806	0.51	0.00047
EA	0.01	2435	2100	0.53	6.98e-07
EA	0.0001	60	54	0.53	0.63
CA	1	52265	50807	0.51	5.67e-06
CA	0.05	8175	7702	0.51	0.0001796
CA	0.01	2351	2161	0.52	0.004892
CA	0.0001	63	53	0.54	0.4
Autism	1	44431	43359	0.51	0.0003007
Autism	0.05	7363	6905	0.52	0.0001301
Autism	0.01	2204	1946	0.53	6.59e-05
Autism	0.0001	62	47	0.57	0.1797

## Sheet: S4
This table lists the additive heritability estimates for the three GWAS
Phenotype	Subset	Heritability	Standard Error	P
SQ-R	Males and females	0.1117	0.012	1.29854e-20
SQ-R	Males	0.1102	0.0195	1.59255e-08
SQ-R	Females	0.0839	0.0197	2.05451e-05

## Sheet: S5
This table lists the variance explained by the top SNPs in all three datasets
Chr = Chromosome, Effect = Regression Beta, SE = Standard Error, R2 = Variance explained, R2 (WC) = Winner's curse corrected variance explained
Study	SNP	Chr	effect_allele	other_allele	P	Effect	SE	R2	R2 (WC)
SQ-R_All	rs4146336	3	C	A	2.58e-08	-0.72824	0.130795	0.0600915	0.000409384
SQ-R_M	rs8005092	14	T	A	3.74e-08	3.02835	0.55026	0.135559	0.000232862
SQ-R_F	rs8045744	16	T	G	9e-08	-0.9881	0.184812	0.116358	0.00155445

## Sheet: S6
This table lists the results of the LDSR partitioned heritability analyses for various gene sets (SQ-R non-stratified).
Significant enrichments after FDR correction are highlighted in red
Category	Prop._SNPs	Prop._h2	Prop._h2_std_error	Enrichment	Enrichment_std_error	Enrichment_p	False discovery rate < 5%
base_0	1	1	8.32168e-08	1	8.32168e-08	NA	NA
Conserved_LindbladToh.extend.500_0	0.332514	0.832525	0.143952	2.50373	0.432921	0.000516013	0.0273487
FetalDHS_Trynka.extend.500_0	0.28501	0.775928	0.157913	2.72245	0.554062	0.00218972	0.0396614
H3K27ac_PGC2.extend.500_0	0.336034	0.694966	0.114861	2.06814	0.341813	0.00235215	0.0396614
TSS_Hoffman.extend.500_0	0.0348255	0.237265	0.0670461	6.81295	1.9252	0.00299331	0.0396614
H3K9ac_peaks_Trynka_0	0.0387701	0.394848	0.121316	10.1843	3.12912	0.00506975	0.0537393
Conserved_LindbladToh_0	0.0260625	0.346031	0.117904	13.277	4.52388	0.00701743	0.0619873
Repressed_Hoffman.extend.500_0	0.719053	0.536446	0.0720971	0.746044	0.100267	0.0125699	0.0951718
FetalDHS_Trynka_0	0.0847566	0.536427	0.202549	6.32903	2.38978	0.023383	0.152869
Promoter_UCSC.extend.500_0	0.0386271	0.169404	0.0588333	4.38562	1.52311	0.0259589	0.152869
UTR_5_UCSC_0	0.00542453	0.0903174	0.0411013	16.6498	7.57694	0.0373673	0.198047
Promoter_UCSC_0	0.0311637	0.192238	0.0836735	6.16865	2.68496	0.0511337	0.246372
H3K4me3_Trynka.extend.500_0	0.255482	0.507539	0.134451	1.98659	0.526262	0.0660535	0.291736
DGF_ENCODE_0	0.137594	0.497041	0.218485	3.61239	1.5879	0.0961762	0.353685
Transcribed_Hoffman_0	0.345418	0.0702159	0.164883	0.203278	0.477343	0.0963114	0.353685
WeakEnhancer_Hoffman_0	0.0210925	0.154772	0.0819748	7.33778	3.88643	0.106295	0.353685
H3K4me1_Trynka.extend.500_0	0.609157	0.815622	0.126123	1.33894	0.207045	0.106773	0.353685
Enhancer_Andersson.extend.500_0	0.0190691	0.109033	0.059772	5.71778	3.13449	0.131884	0.390625
Coding_UCSC.extend.500_0	0.0645554	-0.0317254	0.066624	-0.491444	1.03204	0.140853	0.390625
DHS_Trynka.extend.500_0	0.498779	0.788361	0.199002	1.58058	0.398979	0.14966	0.390625
PromoterFlanking_Hoffman.extend.500_0	0.0334715	0.142191	0.0742014	4.24811	2.21685	0.150462	0.390625
DHS_peaks_Trynka_0	0.111766	0.451348	0.238545	4.03833	2.13433	0.154776	0.390625
WeakEnhancer_Hoffman.extend.500_0	0.0889585	-0.0513716	0.107951	-0.577479	1.2135	0.182175	0.438876
Enhancer_Andersson_0	0.00433537	0.0715228	0.0523075	16.4975	12.0653	0.195678	0.449482
UTR_5_UCSC.extend.500_0	0.0278058	0.0986832	0.0552422	3.54901	1.98671	0.203539	0.449482
SuperEnhancer_Hnisz_0	0.16842	0.230382	0.0488667	1.3679	0.290147	0.21499	0.455778
CTCF_Hoffman_0	0.0238288	0.142766	0.10209	5.99131	4.2843	0.244042	0.497471
H3K4me1_Trynka_0	0.426568	0.670513	0.215627	1.57188	0.505492	0.261783	0.513871
SuperEnhancer_Hnisz.extend.500_0	0.171607	0.220272	0.0449338	1.28359	0.261842	0.287814	0.544217
Repressed_Hoffman_0	0.461222	0.670101	0.203463	1.45288	0.441139	0.301574	0.544217
H3K4me1_peaks_Trynka_0	0.171318	-0.0487832	0.218266	-0.284752	1.27404	0.308047	0.544217
TSS_Hoffman_0	0.0182189	0.0893658	0.0723322	4.90512	3.97018	0.327181	0.559374
H3K27ac_Hnisz_0	0.391169	0.471065	0.0868537	1.20425	0.222036	0.363999	0.602873
PromoterFlanking_Hoffman_0	0.00842726	0.0588682	0.0584528	6.98545	6.93616	0.386946	0.621458
Transcribed_Hoffman.extend.500_0	0.763062	0.846006	0.102379	1.1087	0.134169	0.41918	0.641969
H3K27ac_Hnisz.extend.500_0	0.422591	0.508466	0.105677	1.20321	0.25007	0.423942	0.641969
H3K9ac_Trynka.extend.500_0	0.230583	0.311728	0.116051	1.35191	0.503295	0.488869	0.719724
DHS_Trynka_0	0.167755	0.335697	0.253793	2.00112	1.51288	0.50882	0.72885
TFBS_ENCODE.extend.500_0	0.343444	0.444365	0.175458	1.29385	0.510878	0.566663	0.790346
Intron_UCSC_0	0.387453	0.349509	0.0692261	0.902069	0.17867	0.583281	0.792664
Enhancer_Hoffman_0	0.0633203	0.1228	0.117676	1.93934	1.85842	0.616778	0.817231
UTR_3_UCSC_0	0.0110542	0.030786	0.0450375	2.785	4.07423	0.660599	0.828949
H3K9ac_Trynka_0	0.126111	0.182513	0.130033	1.44724	1.0311	0.666674	0.828949
Intron_UCSC.extend.500_0	0.39713	0.373837	0.0551954	0.941347	0.138986	0.672543	0.828949
TFBS_ENCODE_0	0.132451	0.217587	0.213637	1.64278	1.61296	0.690667	0.83194
H3K4me3_peaks_Trynka_0	0.0417894	0.108219	0.179655	2.58962	4.29906	0.712327	0.838963
DGF_ENCODE.extend.500_0	0.541501	0.495106	0.16836	0.914321	0.310914	0.781833	0.884083
CTCF_Hoffman.extend.500_0	0.0710622	0.0997764	0.1191	1.40407	1.67599	0.809077	0.884083
Enhancer_Hoffman.extend.500_0	0.153929	0.124599	0.124252	0.809455	0.8072	0.812196	0.884083
Coding_UCSC_0	0.0146582	0.0301926	0.0670966	2.05978	4.57742	0.81736	0.884083
H3K27ac_PGC2_0	0.269477	0.286207	0.152702	1.06208	0.566661	0.91288	0.967653
H3K4me3_Trynka_0	0.133307	0.139839	0.16962	1.04899	1.2724	0.969186	0.972596
UTR_3_UCSC.extend.500_0	0.0269311	0.0287032	0.0514581	1.0658	1.91073	0.972596	0.972596

## Sheet: S7
This table provides the results of the LDSR enrichment for open chromatin regions.
Rows in red represent significant values after FDR correction (Benjamini-Hochberg)
Category	Prop._SNPs	Prop._h2	Prop._h2_std_error	Enrichment	Enrichment_std_error	Enrichment_p	Enrichment_fdr	Category
BRN.ANT.CAUD	0.0454444	0.387442	0.0964249	8.52563	2.12182	0.000486321	0.0123091	Brain
BRN.CING.GYR	0.0426781	0.387359	0.0971443	9.0763	2.27621	0.000368671	0.0123091	Brain
BRN.GANGEM.DR.NRSPHR	0.0407102	0.374648	0.0962806	9.20281	2.36502	0.000395042	0.0123091	Brain
BRN.GRM.MTRX	0.0337961	0.289586	0.0753564	8.56862	2.22974	0.000720033	0.0123091	Brain
LNG.FET	0.0501617	0.331474	0.0853858	6.60811	1.70221	0.000809811	0.0123091	Lung
BRN.INF.TMP	0.0424003	0.354693	0.0966287	8.36535	2.27896	0.0013448	0.0170341	Brain
BRN.FET.M	0.039295	0.274311	0.0824457	6.9808	2.09812	0.00468744	0.0420687	Brain
ESDR.H1.MSC	0.0466424	0.256175	0.0759579	5.49232	1.62851	0.00547855	0.0420687	ES_derived
ESDR.H9.NEUR.PROG	0.0374878	0.266177	0.0811163	7.10036	2.1638	0.00466957	0.0420687	ES_derived
MUS.TRNK.FET	0.0381869	0.253367	0.0762879	6.63493	1.99775	0.00553536	0.0420687	Muscle
BRN.CRTX.DR.NRSPHR	0.04778	0.274901	0.0863665	5.75347	1.80759	0.00763219	0.0527315	Brain
BRN.SUB.NIG	0.0443295	0.281357	0.0908314	6.34695	2.04901	0.00904129	0.0572615	Brain
GI.DUO.MUC	0.0420948	0.258465	0.0831919	6.14006	1.9763	0.0113794	0.0573356	GI
HRT.ATR.R	0.0391937	0.252443	0.0833078	6.44091	2.12554	0.0116785	0.0573356	Heart
PANC.ISLT	0.026331	0.205137	0.0720673	7.79071	2.73698	0.0120706	0.0573356	Pancreas
VAS.AOR	0.0203591	0.215897	0.0754595	10.6044	3.70642	0.0115345	0.0573356	Vascular
BRN.ANG.GYR	0.037455	0.255882	0.0911709	6.83173	2.43415	0.0171199	0.0650555	Brain
GI.RECT.SM.MUS	0.0358779	0.220091	0.0759854	6.13444	2.11789	0.0161896	0.0650555	GI
LNG	0.0328725	0.208193	0.0739527	6.33335	2.24968	0.01709	0.0650555	Lung
SKIN.NHEK	0.0539699	0.257587	0.0870108	4.77279	1.61221	0.016925	0.0650555	Skin
GI.S.INT.FET	0.048061	0.237743	0.0831119	4.9467	1.7293	0.0194087	0.0702411	GI
ESDR.H9.NEUR	0.046192	0.257747	0.094281	5.5799	2.04107	0.028847	0.0996533	ES_derived
GI.STMC.FET	0.0397106	0.201767	0.0759508	5.08095	1.91261	0.0357868	0.118252	GI
BRN.HIPP.MID	0.0496388	0.226397	0.0875014	4.56088	1.76276	0.0448287	0.123285	Brain
GI.CLN.SIG	0.0264591	0.192393	0.0804236	7.27133	3.03954	0.0407744	0.123285	GI
GI.CLN.SM.MUS	0.0445796	0.211577	0.0792586	4.74605	1.77791	0.0393762	0.123285	GI
GI.L.INT.FET	0.0467468	0.184308	0.0679881	3.94269	1.45439	0.0470431	0.123285	GI
LNG.NHLF	0.0413777	0.207471	0.0839534	5.01407	2.02895	0.0466976	0.123285	Lung
STRM.CHON.MRW.DR.MSC	0.0595265	0.241698	0.0931741	4.06034	1.56525	0.0452498	0.123285	Stromal_connective
BRN.NHA	0.0438353	0.22189	0.0906274	5.0619	2.06745	0.0498804	0.126364	Brain
BRN.DL.PRFRNTL.CRTX	0.0344698	0.194734	0.0831776	5.64941	2.41306	0.0572766	0.138549	Brain
FAT.ADIP.NUC	0.0534909	0.211559	0.0802617	3.95505	1.50047	0.0583365	0.138549	Fat
ESDR.H1.NEUR.PROG	0.0281925	0.192765	0.0891465	6.83745	3.16206	0.0709186	0.151376	ES_derived
GI.DUO.SM.MUS	0.0317339	0.182805	0.0834938	5.76056	2.63106	0.0717046	0.151376	GI
GI.STMC.GAST	0.0274811	0.172768	0.0800381	6.28681	2.91248	0.0713857	0.151376	GI
MUS.SAT	0.0552522	0.210388	0.086246	3.80777	1.56095	0.0699051	0.151376	Muscle
GI.S.INT	0.0202481	0.135778	0.0687207	6.70572	3.39394	0.0919594	0.183919	GI
KID.FET	0.0274676	0.160141	0.0764124	5.83018	2.78191	0.0896587	0.183919	Kidney
BLD.GM12878	0.0513541	0.159677	0.069008	3.10932	1.34377	0.117999	0.207755	Blood
ESC.H9	0.0288659	0.166473	0.0848723	5.76712	2.94023	0.116664	0.207755	ESC
HRT.VNT.R	0.040106	0.166157	0.0808663	4.14295	2.01632	0.122984	0.207755	Heart
PANC	0.042613	0.151416	0.069032	3.55329	1.61997	0.123013	0.207755	Pancreas
PLCNT.AMN	0.0299876	0.136718	0.0662042	4.55913	2.20772	0.117052	0.207755	Placenta
THYM.FET	0.0440785	0.142206	0.0623976	3.22619	1.4156	0.117098	0.207755	Thymus
VAS.HUVEC	0.0456128	0.171744	0.0790068	3.76526	1.73212	0.11559	0.207755	Vascular
BRST.MYO	0.0656225	0.185099	0.0765871	2.82067	1.16709	0.127527	0.209223	Breast
GI.ESO	0.0300965	0.147067	0.0760614	4.88653	2.52725	0.132141	0.209223	GI
OVRY	0.0387082	0.162896	0.0810214	4.20829	2.09313	0.131777	0.209223	Ovary
BLD.K562.CNCR	0.0468808	0.14577	0.0675665	3.10938	1.44124	0.144092	0.215774	Blood
BONE.OSTEO	0.0541343	0.186996	0.0924878	3.4543	1.70849	0.14654	0.215774	Bone
GI.CLN.MUC	0.0238182	0.123551	0.0679011	5.18724	2.85081	0.147635	0.215774	GI
MUS.PSOAS	0.0325895	0.141618	0.0735018	4.34552	2.25538	0.14703	0.215774	Muscle
HRT.FET	0.0610346	0.156945	0.0711543	2.57141	1.1658	0.172983	0.248051	Heart
GI.STMC.MUC	0.0420618	0.134645	0.0694507	3.20112	1.65116	0.187188	0.263449	GI
MUS.HSMM	0.0455831	0.14532	0.0809049	3.18802	1.77489	0.215209	0.293032	Muscle
MUS.SKLT.M	0.0519803	0.144884	0.0748364	2.78728	1.43971	0.215918	0.293032	Muscle
GI.STMC.MUS	0.0402026	0.128404	0.0711436	3.19392	1.76963	0.221085	0.29478	GI
MUS.SKLT.F	0.0538922	0.144998	0.0755254	2.69052	1.40142	0.229714	0.301005	Muscle
BRST.HMEC	0.0557276	0.157219	0.0851951	2.82121	1.52878	0.240095	0.304356	Breast
ESDR.H1.BMP4.MESO	0.0261347	0.111797	0.0713849	4.27773	2.73143	0.240281	0.304356	ES_derived
FAT.MSC.DR.ADIP	0.0631505	0.169705	0.0947955	2.68731	1.50111	0.261264	0.325509	Fat
MUS.HSMMT	0.0453877	0.139531	0.084439	3.0742	1.8604	0.26576	0.32577	Muscle
STRM.MRW.MSC	0.0527114	0.146221	0.0914294	2.77399	1.73453	0.301927	0.36423	Stromal_connective
ADRL.GLND.FET	0.0521199	0.131891	0.0796762	2.53053	1.52871	0.319152	0.378993	Adrenal
MUS.LEG.FET	0.0612213	0.135502	0.0772959	2.21331	1.26257	0.340858	0.398542	Muscle
ESC.H1	0.0403678	0.11434	0.0801079	2.83246	1.98445	0.366135	0.418658	ESC
LIV.ADLT	0.0521333	0.112842	0.0669016	2.1645	1.28328	0.36908	0.418658	Liver
HRT.VENT.L	0.045231	0.119251	0.0850417	2.63649	1.88016	0.393914	0.440257	Heart
SPLN	0.0385487	0.0985746	0.0718832	2.55715	1.86474	0.411539	0.45329	Spleen
ESDR.H1.BMP4.TROP	0.0442989	0.100344	0.0771786	2.26515	1.74222	0.473575	0.506925	ES_derived
FAT.ADIP.DR.MSC	0.0774046	0.154506	0.107076	1.99608	1.38333	0.47156	0.506925	Fat
PLCNT.FET	0.0524676	0.0979043	0.0708647	1.86599	1.35064	0.529246	0.558649	Placenta
SKIN.NHDFAD	0.0572429	0.0949063	0.0843556	1.65796	1.47364	0.654916	0.68183	Skin
THYM	0.0264613	0.0407194	0.0615938	1.53883	2.32769	0.817148	0.839234	Thymus
LIV.HEPG2.CNCR	0.0617046	0.0591498	0.0688728	0.958597	1.11617	0.970419	0.974782	Liver
LNG.IMR90	0.0543502	0.0570259	0.0846068	1.04923	1.5567	0.974782	0.974782	Lung

## Sheet: S8
This table provides the results of LDSR partitioned heritability for genes with brain specific expression
Name	Coefficient	Coefficient_std_error	Coefficient_P_value
Brain_Frontal_Cortex_(BA9)	6.03325e-09	3.49345e-09	0.0420825
Brain_Cortex	3.49262e-09	4.25421e-09	0.205829
Brain_Cerebellar_Hemisphere	2.08538e-09	4.03827e-09	0.302786
Brain_Anterior_cingulate_cortex_(BA24)	1.80972e-09	3.63216e-09	0.309154
Brain_Cerebellum	1.07129e-09	4.51341e-09	0.40619
Brain_Hippocampus	-1.30549e-09	4.54267e-09	0.613091
Brain_Caudate_(basal_ganglia)	-1.3129e-09	4.1638e-09	0.623738
Brain_Nucleus_accumbens_(basal_ganglia)	-2.08728e-09	4.10169e-09	0.694582
Brain_Amygdala	-1.92204e-09	3.75594e-09	0.695582
Brain_Putamen_(basal_ganglia)	-2.38472e-09	4.48129e-09	0.702689
Brain_Spinal_cord_(cervical_c-1)	-2.49748e-09	4.22889e-09	0.722597
Brain_Hypothalamus	-2.82468e-09	3.42718e-09	0.795087
Brain_Substantia_nigra	-5.48785e-09	4.17464e-09	0.905673

[truncated: 5 more sheets: S9, S10, S11, S12, S13]
